# Supplementary material for: Architecture and regulation of a GDNF-GFRα1 synaptic adhesion assembly
Source: Nat Commun. 2023 Nov 20;14:7551. doi: 10.1038/s41467-023-43148-8 (PMC10661694; doi:10.1038/s41467-023-43148-8)
Supplement: Supplementary file 4 — Source Data [file 41467_2023_43148_MOESM4_ESM.xlsx]

## Sheet: Fig 2a
		Figure 2 a

## Sheet: Fig 3a 
	Figure 3 a
		zGFRa1D2D3+			zGFRa1D2D3+ K254E L290E			zGFRa1D2D3+-R170E			zGFRa1D2D3+ + RET
	Time (s)	OD 650			OD 650			OD 650			OD 650
	0	0	0	0	0	0	0	0	0	0	0	0	0
	5	0.00055	0.00021	-0.00021	0.00072	0.00042	-0.00028	0.00124	-0.00024	0.00108	0.00064	-0.00103	0.00027
	10	0.00106	0.00016	0.0004	0.001	0.00088	0.00038	0.00263	0.00011	0.00151	0.00079	-0.00095	0.00085
	15	0.00172	0.00122	0.00077	0.00161	0.00039	0.00091	0.00375	0.0004	0.00096	0.00091	-0.00054	0.00067
	20	0.00208	0.00145	0.00103	0.00193	0.00087	0.00056	0.00476	0.00063	0.00227	0.00111	0.00061	0.00075
	25	0.00244	0.00137	0.00088	0.00248	0.00143	0.00105	0.00591	9e-05	0.00249	0.00127	0.00018	0.0013
	30	0.00234	0.00217	0.00118	0.00214	0.00152	0.00088	0.00676	0.00121	0.0027	0.00193	0.00015	0.00105
	35	0.00303	0.00189	0.00163	0.00294	0.00151	0.00138	0.00742	0.00148	0.0033	0.00238	0.00054	0.00122
	40	0.00282	0.00269	0.00236	0.00303	0.00212	0.00128	0.00776	0.00144	0.00299	0.00219	0.00095	0.00151
	45	0.00316	0.00174	0.00222	0.00344	0.00253	0.00215	0.00843	0.00142	0.00381	0.00221	0.00173	0.00182
	50	0.00349	0.00304	0.00254	0.00357	0.00285	0.00235	0.00934	0.00208	0.00392	0.00342	0.00159	0.00205
	55	0.0042	0.00281	0.00264	0.00375	0.00319	0.00241	0.00976	0.00219	0.00396	0.00246	0.00077	0.00198
	60	0.00371	0.00333	0.00323	0.00321	0.00379	0.0025	0.00991	0.0023	0.00427	0.0024	0.00125	0.002
	65	0.0038	0.00373	0.00299	0.00369	0.0032	0.00254	0.00986	0.00276	0.00467	0.00337	0.00136	0.00247
	70	0.00371	0.0038	0.00314	0.00403	0.00343	0.0029	0.01092	0.00303	0.0047	0.00305	0.00129	0.00292
	75	0.00419	0.00427	0.00245	0.00441	0.0042	0.00355	0.01071	0.00342	0.0055	0.00411	0.00153	0.00272
	80	0.00424	0.00446	0.00306	0.0039	0.00361	0.00318	0.01143	0.00299	0.00545	0.00399	0.00195	0.00288
	85	0.00418	0.00452	0.0031	0.0044	0.00365	0.00357	0.01133	0.00335	0.00527	0.0033	0.0025	0.003
	90	0.00462	0.00456	0.00334	0.0046	0.00364	0.00352	0.01198	0.00344	0.00495	0.00424	0.00159	0.00292
	95	0.00378	0.00437	0.00383	0.0053	0.00429	0.00375	0.01209	0.00398	0.00575	0.00355	0.00159	0.003
	100	0.00458	0.00469	0.00332	0.00515	0.00406	0.00395	0.01261	0.00393	0.00638	0.00364	0.00184	0.00358
	105	0.00477	0.00473	0.00402	0.00557	0.00417	0.00434	0.01272	0.00477	0.00602	0.004	0.00174	0.00332
	110	0.00483	0.00526	0.0044	0.0058	0.00384	0.00409	0.01304	0.00445	0.00644	0.00439	0.00178	0.00341
	115	0.00519	0.00505	0.00425	0.00604	0.00499	0.00432	0.01269	0.00499	0.00611	0.00452	0.00251	0.00333
	120	0.00464	0.00552	0.00428	0.00683	0.00455	0.00452	0.01332	0.00441	0.00693	0.00406	0.0017	0.00415
	125	0.00489	0.00569	0.00401	0.00637	0.00481	0.00408	0.01314	0.00527	0.00676	0.00447	0.00243	0.00439
	130	0.00537	0.00583	0.00501	0.00642	0.00501	0.00455	0.01355	0.00581	0.00709	0.00476	0.00211	0.00369
	135	0.00441	0.00577	0.00478	0.00669	0.00579	0.0054	0.01369	0.0057	0.00717	0.00477	0.00222	0.00466
	140	0.00524	0.00575	0.0052	0.00651	0.00587	0.00489	0.01372	0.00627	0.0075	0.0047	0.00267	0.00426
	145	0.00547	0.00624	0.00554	0.00628	0.00565	0.00512	0.01384	0.00618	0.00722	0.00479	0.00288	0.00468
	150	0.00514	0.00636	0.00576	0.00693	0.00573	0.0056	0.01436	0.00629	0.0077	0.00507	0.00229	0.00497
	155	0.00533	0.00657	0.00458	0.00692	0.00554	0.00567	0.01464	0.00675	0.00768	0.00552	0.00249	0.00444
	160	0.00551	0.00661	0.00568	0.00778	0.00568	0.00557	0.01421	0.007	0.0081	0.00524	0.00253	0.00428
	165	0.00568	0.00689	0.00554	0.00763	0.00628	0.00608	0.01457	0.00706	0.00842	0.00584	0.0031	0.00513
	170	0.00579	0.00708	0.00621	0.00781	0.00594	0.00569	0.01496	0.00735	0.00908	0.00583	0.00309	0.0048
	175	0.0061	0.00643	0.00562	0.00764	0.00652	0.00546	0.01482	0.00767	0.00896	0.00577	0.00225	0.00502
	180	0.00593	0.00672	0.00548	0.00788	0.0071	0.00638	0.01559	0.00753	0.00889	0.00581	0.00264	0.00551
	185	0.00612	0.00671	0.00554	0.0078	0.00672	0.0061	0.01507	0.00792	0.0097	0.00596	0.0028	0.00563
	190	0.00628	0.00715	0.00562	0.0084	0.00674	0.00674	0.01555	0.00805	0.0092	0.00543	0.00326	0.0048
	195	0.00612	0.00706	0.00636	0.00877	0.00702	0.00612	0.01569	0.00829	0.00905	0.00583	0.00325	0.00539
	200	0.00613	0.00749	0.00604	0.00839	0.00728	0.00664	0.01588	0.00856	0.00994	0.00584	0.0034	0.00563
	205	0.006	0.00702	0.00611	0.00854	0.00711	0.00648	0.01537	0.00913	0.00974	0.00638	0.00334	0.00573
	210	0.00609	0.00659	0.00621	0.00819	0.00788	0.00678	0.01591	0.00906	0.00995	0.00638	0.00358	0.00591
	215	0.00651	0.00774	0.00641	0.00921	0.00788	0.00684	0.01583	0.0094	0.00995	0.00594	0.00272	0.00579
	220	-0.60871	-0.55799	-0.57574	-0.54906	-0.58941	-0.61773	-0.62824	-0.65508	-0.5688	-0.67081	-0.63939	-0.6764
	225	0.0343	0.03019	0.03168	0.02987	0.02718	0.0342	0.00639	0.00058	-0.56857	0.03238	0.02913	-0.40843
	230	0.05465	0.04822	0.05077	0.04201	0.039	0.04212	0.00702	0.00287	0.00457	0.03791	0.03463	0.03865
	235	0.06792	0.0641	0.06644	0.05233	0.04895	0.05198	0.00867	0.0052	0.00579	0.03933	0.03648	0.04043
	240	0.082	0.07823	0.08075	0.06151	0.05877	0.06043	0.01012	0.00822	0.00722	0.03934	0.03674	0.041
	245	0.09511	0.09125	0.09468	0.07137	0.06656	0.06851	0.01148	0.01069	0.0084	0.03941	0.03677	0.04092
	250	0.10753	0.10399	0.10758	0.07894	0.07462	0.07715	0.01316	0.01302	0.00977	0.03901	0.03657	0.04105
	255	0.11912	0.11605	0.11971	0.08827	0.08171	0.08542	0.01451	0.01542	0.01063	0.03758	0.03559	0.04062
	260	0.13115	0.12739	0.13179	0.09649	0.08869	0.09326	0.0162	0.01766	0.01199	0.03739	0.03494	0.04022
	265	0.14216	0.13866	0.14338	0.10441	0.09571	0.10017	0.01708	0.01948	0.01328	0.03691	0.03424	0.03965
	270	0.15307	0.14953	0.15489	0.11216	0.10349	0.10771	0.01887	0.02083	0.01388	0.03626	0.03329	0.039
	275	0.16398	0.16142	0.16603	0.12002	0.11068	0.11481	0.01996	0.02319	0.01487	0.03573	0.03326	0.03828
	280	0.17493	0.17144	0.17746	0.12755	0.11722	0.12155	0.02153	0.02467	0.01631	0.03527	0.03264	0.03752
	285	0.18555	0.18298	0.18799	0.13513	0.12376	0.12857	0.02218	0.02661	0.01707	0.03409	0.03176	0.0368
	290	0.19542	0.19208	0.19891	0.14256	0.1301	0.13532	0.02348	0.02789	0.01827	0.03368	0.03146	0.03638
	295	0.20596	0.20301	0.20926	0.14984	0.13712	0.14194	0.02465	0.02916	0.01866	0.03292	0.03148	0.03629
	300	0.2162	0.21307	0.2198	0.15685	0.14331	0.14855	0.02566	0.03036	0.01942	0.03294	0.03072	0.03542
	305	0.22657	0.22387	0.23	0.16397	0.14957	0.15586	0.02662	0.03171	0.02063	0.03222	0.03082	0.03482
	310	0.23599	0.23403	0.24055	0.1713	0.15682	0.16168	0.02787	0.03337	0.02131	0.03171	0.03009	0.03496
	315	0.24611	0.24323	0.25176	0.17806	0.16275	0.16891	0.02863	0.0348	0.02164	0.03162	0.02977	0.0348
	320	0.25607	0.25347	0.26141	0.18548	0.16947	0.17541	0.02959	0.03546	0.02273	0.03077	0.02955	0.03375
	325	0.26579	0.26303	0.27157	0.19252	0.17541	0.18223	0.03051	0.03699	0.0235	0.03025	0.02918	0.03377
	330	0.27583	0.27329	0.28165	0.19949	0.18198	0.18853	0.03146	0.03809	0.02429	0.03036	0.02872	0.03368
	335	0.28505	0.28266	0.29154	0.20619	0.18805	0.19397	0.03229	0.03958	0.02451	0.03004	0.02874	0.03288
	340	0.29523	0.29257	0.30128	0.21346	0.1947	0.20083	0.03263	0.0404	0.02621	0.02973	0.02848	0.0328
	345	0.30454	0.30239	0.31128	0.22025	0.20136	0.20705	0.03412	0.04176	0.02644	0.02965	0.0276	0.03258
	350	0.3146	0.31186	0.32122	0.22728	0.20708	0.21384	0.0349	0.04225	0.02728	0.02914	0.02796	0.03197
	355	0.32392	0.3213	0.33116	0.23395	0.21316	0.21996	0.03572	0.04373	0.02791	0.02927	0.02725	0.03128
	360	0.33366	0.33124	0.34094	0.24043	0.21906	0.22612	0.03581	0.04451	0.02816	0.02876	0.02765	0.03087
	365	0.34291	0.3407	0.35045	0.24768	0.22542	0.23208	0.03715	0.04545	0.02885	0.02859	0.02721	0.03181
	370	0.35264	0.35062	0.36089	0.25438	0.23185	0.23834	0.03764	0.04693	0.02991	0.02831	0.02717	0.03161
	375	0.36159	0.35949	0.37116	0.26119	0.23834	0.2451	0.03863	0.0476	0.03034	0.02833	0.02681	0.03051
	380	0.37127	0.3694	0.38032	0.26739	0.24417	0.25128	0.0391	0.04903	0.03096	0.02806	0.02653	0.03056
	385	0.38058	0.37871	0.38982	0.27436	0.25024	0.2571	0.0399	0.04996	0.03145	0.02808	0.02716	0.03082
	390	0.39044	0.38828	0.39917	0.28076	0.25573	0.26366	0.04109	0.05045	0.03199	0.02796	0.02637	0.03028
	395	0.39961	0.39748	0.40918	0.2873	0.26226	0.26963	0.04188	0.05105	0.03279	0.02747	0.02658	0.03005
	400	0.40914	0.407	0.41874	0.29438	0.26825	0.2759	0.0419	0.05248	0.03333	0.0273	0.026	0.03007
	405	0.41808	0.41581	0.42811	0.30095	0.27393	0.28221	0.0425	0.05331	0.03388	0.02693	0.02588	0.02946
	410	0.42745	0.42577	0.43748	0.30733	0.28028	0.2879	0.04281	0.0546	0.03444	0.02753	0.02579	0.02957
	415	0.43708	0.43476	0.44713	0.31378	0.28612	0.29392	0.04405	0.05557	0.03536	0.02695	0.02581	0.0293
	420	0.44591	0.4437	0.45659	0.3204	0.29205	0.30014	0.04466	0.05632	0.03571	0.02733	0.02577	0.02852
	425	0.4558	0.45405	0.46634	0.32657	0.29807	0.30638	0.0454	0.0572	0.03615	0.02645	0.02524	0.02913
	430	0.46449	0.46285	0.47598	0.33307	0.30427	0.31134	0.04609	0.05855	0.03679	0.02678	0.02571	0.02899
	435	0.47352	0.47221	0.48487	0.33991	0.30978	0.31828	0.04663	0.05926	0.03781	0.02659	0.02525	0.02899
	440	0.48325	0.48124	0.49467	0.34617	0.31645	0.32439	0.04742	0.05994	0.03795	0.02651	0.02475	0.02869
	445	0.49234	0.49097	0.50377	0.35298	0.32199	0.33008	0.04753	0.06041	0.03891	0.02636	0.02565	0.02837
	450	0.501	0.49918	0.51291	0.35907	0.32801	0.33591	0.04845	0.06131	0.03954	0.02653	0.02545	0.02876
	455	0.51076	0.50849	0.52266	0.36544	0.33375	0.34158	0.04931	0.06292	0.03949	0.02606	0.02539	0.02842
	460	0.51893	0.51869	0.53271	0.37197	0.33923	0.34868	0.04937	0.0633	0.04054	0.02651	0.02471	0.02842
	465	0.52893	0.5275	0.54248	0.37917	0.34575	0.35365	0.05048	0.0639	0.0413	0.02622	0.02488	0.02793
	470	0.53793	0.53682	0.55094	0.38503	0.35143	0.36033	0.0507	0.06519	0.04175	0.02627	0.02487	0.02783
	475	0.54634	0.54609	0.55994	0.39141	0.35727	0.36652	0.05161	0.06609	0.04171	0.02607	0.02495	0.02769
	480	0.55587	0.55544	0.56952	0.39811	0.36299	0.37291	0.05257	0.06678	0.04303	0.02616	0.02411	0.0278
	485	0.56469	0.56422	0.57907	0.40435	0.36899	0.37877	0.05286	0.06771	0.04299	0.0262	0.02473	0.02736
	490	0.57399	0.57261	0.58817	0.41011	0.3743	0.38387	0.05298	0.06876	0.04364	0.02572	0.02489	0.02677
	495	0.58276	0.58195	0.59802	0.41681	0.38095	0.38998	0.05404	0.06936	0.04442	0.02627	0.02439	0.02696
	500	0.59192	0.59182	0.60646	0.42334	0.38631	0.39687	0.05466	0.07075	0.045	0.02568	0.02452	0.02676
	505	0.60103	0.6007	0.61646	0.42985	0.39222	0.40172	0.05523	0.0711	0.04547	0.02574	0.02479	0.02659
	510	0.61009	0.60931	0.6255	0.43591	0.39863	0.40842	0.05589	0.07195	0.04599	0.02541	0.0244	0.02669
	515	0.61833	0.61841	0.63456	0.44236	0.40401	0.41457	0.05592	0.07237	0.04642	0.0253	0.02502	0.02723
	520	0.6272	0.62803	0.64377	0.44909	0.40944	0.41919	0.05733	0.073	0.04696	0.02566	0.02395	0.02698
	525	0.63581	0.63645	0.65303	0.45495	0.41504	0.4256	0.05648	0.07476	0.04731	0.02604	0.02394	0.02677
	530	0.64412	0.64589	0.66256	0.46157	0.42143	0.43246	0.05756	0.07434	0.04783	0.02585	0.02378	0.02633
	535	0.65298	0.65482	0.67173	0.468	0.4274	0.43701	0.05843	0.07629	0.04879	0.02543	0.0238	0.02593
	540	0.66212	0.66466	0.68042	0.47429	0.43352	0.44323	0.05871	0.07628	0.04912	0.02583	0.02415	0.02629
	545	0.67059	0.67321	0.69052	0.48069	0.43882	0.4494	0.05938	0.07719	0.04941	0.02547	0.02415	0.02648
	550	0.67936	0.68153	0.69912	0.48698	0.44495	0.45488	0.05962	0.07767	0.05006	0.02568	0.0239	0.02634
	555	0.68805	0.6914	0.70793	0.4931	0.45066	0.46065	0.06052	0.07946	0.05048	0.02539	0.02389	0.02597
	560	0.69697	0.7004	0.71746	0.49942	0.45574	0.46691	0.06078	0.07982	0.05125	0.02486	0.02373	0.02578
	565	0.70594	0.70892	0.72671	0.50549	0.46212	0.47315	0.06141	0.08047	0.05235	0.02523	0.02414	0.02556
	570	0.71488	0.71767	0.73509	0.5118	0.46775	0.47842	0.06208	0.08105	0.05249	0.0249	0.02292	0.02585
	575	0.72253	0.72707	0.74468	0.5178	0.4728	0.48444	0.06249	0.08184	0.05306	0.025	0.02387	0.02555
	580	0.73122	0.73569	0.75398	0.52433	0.47864	0.49001	0.06275	0.08295	0.0534	0.02483	0.02333	0.02505
	585	0.74039	0.74406	0.76272	0.53096	0.4852	0.49618	0.06302	0.08384	0.05414	0.02519	0.02334	0.02551
	590	0.74883	0.75337	0.77196	0.53735	0.49031	0.50215	0.0637	0.08459	0.05447	0.02494	0.02317	0.02501
	595	0.75722	0.7624	0.78037	0.54309	0.49605	0.507	0.0644	0.08542	0.05477	0.02435	0.02331	0.02529
	600	0.76569	0.77186	0.78971	0.54907	0.50216	0.51392	0.06469	0.08626	0.05486	0.02544	0.02311	0.02458
	605	0.77454	0.78011	0.79896	0.55592	0.50817	0.51894	0.06575	0.08708	0.05576	0.02463	0.02307	0.02527
	610	0.78324	0.78928	0.80829	0.56217	0.51377	0.52551	0.06619	0.08775	0.0567	0.02463	0.02313	0.02466
	615	0.79155	0.79838	0.81599	0.56827	0.51899	0.53108	0.06593	0.08874	0.05697	0.02477	0.02235	0.02489
	620	0.79966	0.80642	0.82542	0.57443	0.5252	0.53629	0.06712	0.0893	0.05734	0.02422	0.02291	0.02469
	625	0.8082	0.81489	0.83425	0.58051	0.53089	0.54208	0.06753	0.09052	0.05818	0.02454	0.02283	0.02487
	630	0.81656	0.82451	0.84305	0.58759	0.53635	0.54755	0.06793	0.0916	0.05849	0.02438	0.02276	0.02484
	635	0.82519	0.83247	0.85227	0.59294	0.54193	0.5533	0.06815	0.091	0.05912	0.02481	0.02286	0.02462
	640	0.83302	0.84124	0.86038	0.59955	0.54786	0.55982	0.06883	0.09223	0.0596	0.02494	0.02262	0.02438
	645	0.84212	0.85052	0.86962	0.60597	0.55395	0.56496	0.06923	0.09278	0.05991	0.02432	0.02267	0.02517
	650	0.84978	0.85829	0.87792	0.61188	0.55931	0.57109	0.06972	0.09404	0.06019	0.02437	0.02273	0.02512
	655	0.85821	0.86741	0.88707	0.61825	0.56488	0.57678	0.07012	0.09438	0.06105	0.02438	0.02246	0.0241
	660	0.86678	0.87517	0.89487	0.62467	0.57085	0.58265	0.07046	0.09527	0.06203	0.02403	0.02237	0.02421
	665	0.87428	0.88401	0.90448	0.63062	0.5767	0.58882	0.07078	0.09584	0.06261	0.02488	0.02228	0.02457
	670	0.88263	0.89339	0.91248	0.63646	0.58209	0.59412	0.0715	0.0966	0.06271	0.02462	0.02214	0.0241
	675	0.89064	0.90184	0.92091	0.64334	0.58774	0.59979	0.07222	0.09727	0.0633	0.0242	0.02259	0.02384
	680	0.89868	0.91007	0.92967	0.6493	0.59256	0.60584	0.07242	0.09846	0.06385	0.02443	0.02226	0.02405
	685	0.90723	0.91895	0.93795	0.65458	0.5988	0.61096	0.07308	0.0996	0.06426	0.02416	0.02254	0.02386
	690	0.91482	0.9272	0.94733	0.66108	0.60386	0.61692	0.0739	0.09999	0.06463	0.02479	0.02257	0.02432
	695	0.92264	0.93502	0.95491	0.66783	0.60999	0.62346	0.07382	0.10088	0.06559	0.02452	0.02237	0.02393
	700	0.93029	0.94413	0.96385	0.67356	0.61568	0.62814	0.07413	0.10156	0.06533	0.02468	0.02213	0.02411
	705	0.93855	0.9524	0.97179	0.68027	0.62144	0.63441	0.0749	0.10241	0.06635	0.02381	0.02167	0.02378
	710	0.94607	0.961	0.97992	0.68617	0.62668	0.63997	0.07507	0.10322	0.06698	0.02428	0.02188	0.02356
	715	0.95463	0.96859	0.98747	0.69189	0.63247	0.64584	0.07597	0.10376	0.06765	0.02419	0.02226	0.02368
	720	0.96218	0.97749	0.99685	0.6986	0.63786	0.65182	0.07624	0.1041	0.06771	0.02404	0.0218	0.02415
	725	0.97045	0.98572	1.00465	0.70391	0.64377	0.65696	0.07727	0.10547	0.06837	0.02384	0.02217	0.02397
	730	0.97806	0.99294	1.01296	0.71041	0.65017	0.6629	0.0769	0.10585	0.0686	0.02405	0.02211	0.02308
	735	0.98567	1.00146	1.02085	0.71646	0.65483	0.66882	0.07765	0.1064	0.06959	0.02401	0.0224	0.02368
	740	0.99354	1.0109	1.02949	0.72246	0.66087	0.67419	0.07782	0.10745	0.0698	0.02356	0.02201	0.02343
	745	1.00081	1.01781	1.03772	0.72894	0.66624	0.67935	0.07888	0.10806	0.07055	0.02343	0.02192	0.0231
	750	1.00818	1.02686	1.0449	0.73474	0.67193	0.68621	0.07936	0.10873	0.07099	0.02297	0.02231	0.02342
	755	1.01525	1.03426	1.05372	0.74096	0.67777	0.69227	0.07916	0.11016	0.07119	0.02381	0.02207	0.02329
	760	1.02309	1.04265	1.06176	0.74728	0.68341	0.69691	0.07993	0.11044	0.07204	0.02376	0.02203	0.02352
	765	1.03079	1.05064	1.06885	0.75297	0.68806	0.70289	0.0796	0.11156	0.07254	0.02315	0.02192	0.02298
	770	1.03834	1.05783	1.07643	0.75908	0.6938	0.70894	0.081	0.11179	0.07303	0.02346	0.0222	0.02338
	775	1.04476	1.06643	1.08493	0.76573	0.69968	0.71426	0.08142	0.11245	0.07363	0.02314	0.02206	0.02268
	780	1.05274	1.07385	1.09349	0.77138	0.70475	0.72014	0.08177	0.11373	0.07408	0.02301	0.02196	0.02332
	785	1.05972	1.0813	1.10038	0.77711	0.71111	0.72532	0.08236	0.11482	0.07438	0.02284	0.02181	0.0233
	790	1.06666	1.08874	1.10725	0.78368	0.7165	0.73117	0.08234	0.11508	0.07497	0.0233	0.02208	0.02326
	795	1.07424	1.09787	1.11515	0.78952	0.72149	0.73636	0.08243	0.11636	0.0757	0.02328	0.02163	0.02305
	800	1.08132	1.10555	1.12238	0.79555	0.72787	0.74231	0.08367	0.11592	0.07644	0.02294	0.02188	0.02334
	805	1.08802	1.113	1.13056	0.8016	0.73299	0.74768	0.08412	0.11694	0.0765	0.023	0.02188	0.02288
	810	1.09594	1.12058	1.13792	0.80734	0.73848	0.75332	0.08392	0.11799	0.07705	0.02342	0.02239	0.02335
	815	1.10302	1.12781	1.14522	0.81362	0.74336	0.75929	0.08483	0.11868	0.0774	0.02265	0.02176	0.02292
	820	1.10968	1.13532	1.15332	0.81948	0.74929	0.7652	0.08471	0.11941	0.07786	0.02258	0.02171	0.02244
	825	1.11633	1.14298	1.15967	0.82576	0.75475	0.77014	0.08586	0.11985	0.07798	0.02266	0.02171	0.02264
	830	1.12331	1.15086	1.16759	0.83171	0.75996	0.77583	0.0861	0.12124	0.07834	0.02337	0.02159	0.02298
	835	1.12978	1.1571	1.17411	0.83686	0.76578	0.78092	0.08678	0.12168	0.07914	0.02305	0.02161	0.02313
	840	1.1366	1.16488	1.18083	0.84345	0.77097	0.78726	0.08646	0.12251	0.08008	0.02247	0.02151	0.02271
	845	1.14387	1.17257	1.18837	0.84953	0.77654	0.79232	0.08741	0.12304	0.08076	0.02256	0.02183	0.02283
	850	1.15035	1.18003	1.19543	0.85548	0.78192	0.79785	0.08758	0.12407	0.08096	0.02235	0.02179	0.02198
	855	1.15635	1.18763	1.20294	0.8609	0.78804	0.80324	0.08841	0.12503	0.08207	0.0227	0.02166	0.02184
	860	1.16345	1.19435	1.20963	0.86765	0.79306	0.80888	0.08882	0.12518	0.08171	0.02304	0.02164	0.02266
	865	1.16967	1.2014	1.21674	0.87347	0.79854	0.81455	0.08881	0.1264	0.08273	0.02262	0.02135	0.02228
	870	1.17637	1.20841	1.22379	0.87904	0.80438	0.81938	0.08929	0.12676	0.08246	0.02211	0.0218	0.02251
	875	1.18273	1.21475	1.23008	0.88499	0.80986	0.82589	0.09011	0.12772	0.08281	0.02251	0.02164	0.02318
	880	1.18868	1.22291	1.2366	0.89047	0.81523	0.8311	0.09009	0.12804	0.08391	0.02249	0.02122	0.02215
	885	1.19429	1.22866	1.24303	0.89687	0.81994	0.83618	0.09087	0.12933	0.08399	0.02239	0.0212	0.0218
	890	1.20144	1.23601	1.25095	0.90225	0.82503	0.84265	0.0913	0.1302	0.08488	0.02247	0.02161	0.02202
	895	1.20765	1.24253	1.25681	0.90809	0.83104	0.84181	0.09177	0.13093	0.08483	0.02236	0.0216	0.02259
	900	1.21337	1.24914	1.26385	0.91379	0.83617	0.81494	0.09182	0.13155	0.08602	0.02181	0.02143	0.02202
	905	1.21951	1.2565	1.26915	0.92018	0.84207	0.82026	0.09182	0.13204	0.08603	0.02264	0.02147	0.02207
	910	1.2257	1.26272	1.27592	0.92596	0.84691	0.82615	0.0928	0.13289	0.08684	0.02208	0.02209	0.0222
	915	1.23168	1.26916	1.28244	0.93153	0.85211	0.83181	0.09366	0.1337	0.08694	0.02241	0.02156	0.02246
	920	1.23679	1.27544	1.28887	0.93721	0.85824	0.83631	0.09337	0.13441	0.08802	0.02221	0.02126	0.02247
	925	1.24291	1.2831	1.29425	0.94254	0.86306	0.84241	0.09398	0.13524	0.08842	0.02228	0.02118	0.02175
	930	1.24871	1.28843	1.3004	0.94851	0.86827	0.8484	0.0946	0.13612	0.08889	0.02231	0.02101	0.02225
	935	1.2541	1.29527	1.30625	0.95484	0.87413	0.85318	0.09448	0.13619	0.08959	0.02237	0.02124	0.02155
	940	1.26064	1.3019	1.31369	0.96061	0.87874	0.85784	0.09527	0.13683	0.08994	0.02286	0.0215	0.02191
	945	1.26604	1.30793	1.31889	0.96622	0.88459	0.86381	0.0953	0.13777	0.09046	0.02193	0.02103	0.02203
	950	1.27158	1.314	1.32425	0.972	0.88978	0.86933	0.09661	0.13857	0.09046	0.02237	0.02186	0.02165
	955	1.27706	1.32022	1.33038	0.97763	0.89491	0.87442	0.09668	0.13951	0.09121	0.02199	0.02128	0.02239
	960	1.28279	1.32546	1.33557	0.98341	0.90002	0.87961	0.09698	0.13971	0.09119	0.02187	0.02141	0.02173
	965	1.28806	1.33222	1.34249	0.989	0.90494	0.88564	0.09739	0.1406	0.09209	0.02159	0.02153	0.02212
	970	1.2939	1.33869	1.34735	0.99441	0.91029	0.89061	0.09768	0.14138	0.09226	0.02223	0.02117	0.02149
	975	1.29905	1.34442	1.35359	1.00002	0.91592	0.89585	0.09811	0.14227	0.09348	0.02188	0.02134	0.02099
	980	1.3039	1.35091	1.35841	1.00625	0.92058	0.90221	0.09859	0.14259	0.09358	0.02213	0.02113	0.02072
	985	1.30885	1.35543	1.36335	1.01095	0.92659	0.90657	0.09906	0.14313	0.09423	0.02186	0.02132	0.02229
	990	1.31397	1.36137	1.36863	1.01728	0.93098	0.91215	0.09968	0.14364	0.09486	0.02201	0.02095	0.02113
	995	1.31885	1.36721	1.37485	1.02301	0.93659	0.9171	0.09987	0.14535	0.09507	0.02136	0.02149	0.02083
	1000	1.32398	1.37287	1.37982	1.02881	0.94118	0.92213	0.1003	0.14568	0.09538	0.0223	0.0211	0.02112
	1005	1.32898	1.37875	1.3859	1.0338	0.94777	0.92815	0.10087	0.14601	0.09628	0.02139	0.02089	0.02143
	1010	1.33404	1.38404	1.39056	1.04004	0.9523	0.93278	0.10123	0.14708	0.09656	0.022	0.02106	0.02093
	1015	1.33944	1.38957	1.39518	1.04515	0.95707	0.93795	0.10185	0.14806	0.09673	0.02173	0.0209	0.02107
	1020	1.34419	1.39527	1.40016	1.05083	0.9622	0.94349	0.10213	0.14864	0.09763	0.02184	0.02104	0.02069
	1025	1.34811	1.40026	1.40585	1.05661	0.96749	0.94858	0.1025	0.14948	0.09816	0.02138	0.02179	0.02055
	1030	1.35447	1.40628	1.41008	1.06207	0.97296	0.95388	0.10305	0.14994	0.09915	0.02128	0.02091	0.02082
	1035	1.35799	1.41079	1.41576	1.06717	0.97743	0.95881	0.10321	0.1508	0.09911	0.0211	0.02061	0.02067
	1040	1.36285	1.41724	1.41992	1.07301	0.98191	0.96453	0.10369	0.15126	0.09954	0.02111	0.02113	0.02113
	1045	1.36795	1.42041	1.42383	1.07904	0.98716	0.96972	0.10397	0.15199	0.10003	0.02107	0.02083	0.02081
	1050	1.37277	1.42715	1.4299	1.08329	0.99284	0.97438	0.10421	0.15323	0.10036	0.02144	0.02066	0.02036
	1055	1.37541	1.43111	1.43408	1.08937	0.99769	0.97933	0.10482	0.15335	0.10092	0.0214	0.02089	0.0209
	1060	1.3808	1.43713	1.43853	1.09507	1.00212	0.98448	0.10521	0.15421	0.10166	0.02107	0.02095	0.02082
	1065	1.3858	1.44101	1.44327	1.09984	1.00811	0.989	0.1055	0.15523	0.10174	0.02112	0.02051	0.02059
	1070	1.38849	1.44593	1.4488	1.10535	1.01251	0.9938	0.10623	0.15565	0.10249	0.02114	0.02111	0.02037
	1075	1.3933	1.45221	1.45159	1.11067	1.01723	1.00025	0.10617	0.1565	0.10268	0.0213	0.02056	0.02005
	1080	1.39767	1.4553	1.45687	1.11541	1.02223	1.0046	0.10639	0.15718	0.10372	0.02106	0.02084	0.02094
	1085	1.40175	1.46062	1.45996	1.1216	1.02711	1.01078	0.10747	0.15802	0.1042	0.02073	0.02069	0.02035
	1090	1.40664	1.46437	1.46529	1.12686	1.03174	1.01507	0.10773	0.1588	0.10422	0.02085	0.02117	0.02038
	1095	1.41023	1.4686	1.46924	1.13205	1.03659	1.01961	0.10776	0.1592	0.10455	0.02114	0.02042	0.02029
	1100	1.41384	1.47508	1.47302	1.13749	1.04232	1.02501	0.10843	0.16039	0.10536	0.02135	0.02062	0.02017
	1105	1.41709	1.47855	1.47792	1.14284	1.04699	1.02938	0.10889	0.1608	0.10567	0.02081	0.02081	0.01992
	1110	1.42048	1.48254	1.48261	1.14753	1.05138	1.03601	0.10903	0.16151	0.1061	0.02069	0.02117	0.01999
	1115	1.42625	1.48838	1.48539	1.15279	1.05618	1.04045	0.10928	0.16195	0.10654	0.02129	0.02022	0.02027
	1120	1.42918	1.49204	1.4897	1.15843	1.06169	1.04546	0.11003	0.16282	0.10697	0.02141	0.02097	0.0202
	1125	1.43302	1.49621	1.49382	1.16339	1.06584	1.05015	0.11056	0.16367	0.10737	0.02086	0.02028	0.02005
	1130	1.4371	1.50052	1.49817	1.16806	1.07088	1.05516	0.11096	0.16453	0.10844	0.02091	0.02036	0.01955
	1135	1.44097	1.50452	1.50189	1.17374	1.07555	1.05968	0.11097	0.1652	0.10899	0.0206	0.02026	0.01992
	1140	1.44543	1.508	1.50482	1.17897	1.08144	1.06427	0.11168	0.16583	0.10905	0.02055	0.02088	0.02028
	1145	1.44823	1.51426	1.50913	1.18367	1.08524	1.06989	0.11262	0.16585	0.1093	0.02095	0.02031	0.01944
	1150	1.4521	1.51644	1.51321	1.18845	1.09084	1.07391	0.113	0.16759	0.11101	0.0207	0.02063	0.01955
	1155	1.45565	1.52101	1.51616	1.19395	1.09453	1.07912	0.11301	0.16825	0.11092	0.02068	0.02056	0.01967
	1160	1.45854	1.52377	1.52019	1.19952	1.0993	1.08341	0.11321	0.16869	0.11139	0.02053	0.02038	0.01939
	1165	1.46231	1.52929	1.52409	1.20432	1.1047	1.08836	0.11389	0.16938	0.11143	0.02043	0.02043	0.01927
	1170	1.46594	1.53228	1.52778	1.21011	1.10821	1.09339	0.11426	0.16975	0.11238	0.02051	0.02077	0.01979
	1175	1.46854	1.53552	1.52982	1.21391	1.11354	1.09807	0.11462	0.17091	0.11235	0.02075	0.0208	0.0193
	1180	1.47159	1.54056	1.53347	1.21856	1.11756	1.10323	0.11526	0.17067	0.11327	0.02077	0.02044	0.01913
	1185	1.47618	1.54337	1.53689	1.22392	1.12231	1.10804	0.11528	0.17226	0.11383	0.02054	0.02097	0.02021
	1190	1.47907	1.54791	1.54153	1.2295	1.12682	1.11214	0.11549	0.17272	0.11427	0.02066	0.0205	0.01946
	1195	1.48191	1.55079	1.54333	1.23342	1.13183	1.11658	0.11653	0.17385	0.11445	0.02059	0.02025	0.0195
	1200	1.48591	1.55516	1.54703	1.23887	1.13619	1.12187	0.11646	0.1743	0.11547	0.02068	0.02062	0.01932
	1205	1.48846	1.55752	1.55029	1.24326	1.14043	1.12579	0.11713	0.17512	0.11576	0.02025	0.02002	0.01919
	1210	1.49153	1.56175	1.55379	1.24821	1.14662	1.1316	0.11716	0.17563	0.11632	0.02044	0.02033	0.01895
	1215	1.49483	1.56517	1.55589	1.25317	1.14885	1.13587	0.11774	0.17645	0.11638	0.02037	0.02009	0.01926
	1220	1.49657	1.56838	1.55887	1.25803	1.15449	1.14046	0.11835	0.17681	0.11701	0.02056	0.02029	0.0191
	1225	1.5005	1.57126	1.56355	1.26322	1.15847	1.14491	0.11868	0.17726	0.11708	0.02063	0.01961	0.01885
	1230	1.50364	1.57434	1.56608	1.26798	1.16299	1.14908	0.11896	0.17847	0.11835	0.02043	0.02012	0.01914
	1235	1.50539	1.57803	1.56797	1.27168	1.1671	1.15431	0.11927	0.17893	0.11803	0.02065	0.02041	0.01883
	1240	1.50941	1.58134	1.57169	1.277	1.17202	1.15844	0.11997	0.179	0.11883	0.02035	0.02038	0.01904
	1245	1.51214	1.58444	1.57422	1.28134	1.17625	1.16246	0.11982	0.18038	0.11944	0.02036	0.02055	0.01871
	1250	1.51393	1.58784	1.57696	1.28595	1.18082	1.16681	0.12055	0.18117	0.12007	0.0203	0.02022	0.01877
	1255	1.51817	1.59094	1.5799	1.29037	1.18465	1.17193	0.12118	0.18193	0.12006	0.01976	0.01978	0.01915
	1260	1.51984	1.59357	1.58281	1.29509	1.18969	1.17668	0.12134	0.18252	0.12106	0.02037	0.02088	0.0183
	1265	1.52282	1.59595	1.58569	1.29961	1.19417	1.18131	0.12151	0.18342	0.12143	0.01995	0.01999	0.01909
	1270	1.52512	1.60022	1.58845	1.30415	1.19728	1.18567	0.12223	0.18398	0.12184	0.0198	0.0203	0.01899
	1275	1.52862	1.60282	1.59046	1.30937	1.20203	1.19001	0.12256	0.18411	0.12214	0.02028	0.02025	0.0185
	1280	1.5302	1.60501	1.5932	1.31372	1.20675	1.19436	0.123	0.18523	0.12286	0.01997	0.02026	0.01836
	1285	1.53337	1.61	1.59536	1.31755	1.21076	1.19846	0.12358	0.18577	0.12362	0.0204	0.01975	0.01883
	1290	1.53549	1.61106	1.59829	1.32216	1.21462	1.20244	0.12398	0.1867	0.12378	0.02001	0.02062	0.01822
	1295	1.53872	1.6151	1.60168	1.3265	1.21889	1.20795	0.12394	0.18703	0.12426	0.02017	0.01992	0.01849
	1300	1.53983	1.61666	1.60349	1.33065	1.22306	1.21159	0.12451	0.18859	0.12449	0.01993	0.02056	0.01809
	1305	1.54288	1.61943	1.60498	1.33557	1.22745	1.21635	0.12521	0.18852	0.12511	0.01984	0.02046	0.01818
	1310	1.54547	1.62275	1.60852	1.33937	1.23144	1.21953	0.12548	0.18964	0.12621	0.01962	0.02029	0.01844
	1315	1.54721	1.62476	1.60911	1.34396	1.235	1.22468	0.1255	0.19011	0.12585	0.01954	0.01999	0.01803
	1320	1.55014	1.62695	1.61354	1.34821	1.2396	1.22787	0.12631	0.19062	0.12655	0.01957	0.02059	0.01821
	1325	1.55277	1.6298	1.61603	1.35319	1.24329	1.23376	0.1265	0.19121	0.12711	0.02003	0.01985	0.01794
	1330	1.55485	1.63409	1.61705	1.35654	1.24796	1.23752	0.12653	0.19194	0.12753	0.01946	0.02005	0.01869
	1335	1.55792	1.63459	1.61941	1.36112	1.25111	1.24063	0.12722	0.19225	0.12778	0.01989	0.01995	0.01852
	1340	1.55901	1.6371	1.62258	1.36626	1.25494	1.24475	0.12792	0.19386	0.12865	0.01986	0.01979	0.01817
	1345	1.56085	1.63873	1.62418	1.36897	1.25964	1.24941	0.12796	0.19464	0.12917	0.01947	0.02022	0.01855
	1350	1.56442	1.64216	1.6269	1.37267	1.26347	1.25316	0.1285	0.19479	0.12964	0.01947	0.01996	0.01833
	1355	1.5655	1.64399	1.62773	1.3775	1.26626	1.25754	0.12907	0.19633	0.12956	0.0199	0.02038	0.01862
	1360	1.5686	1.64626	1.63121	1.38167	1.271	1.26163	0.12948	0.19585	0.13042	0.01964	0.01964	0.01857
	1365	1.57032	1.64936	1.63267	1.38561	1.27476	1.26508	0.13028	0.19715	0.13067	0.02011	0.02055	0.01777
	1370	1.57268	1.65161	1.63384	1.38968	1.27851	1.26892	0.13008	0.19712	0.13119	0.0194	0.02008	0.01818
	1375	1.57493	1.65458	1.63621	1.39296	1.28284	1.27286	0.13053	0.19791	0.13219	0.01943	0.02048	0.01818
	1380	1.5769	1.65615	1.63967	1.3974	1.28639	1.27799	0.13032	0.19897	0.13203	0.01916	0.02065	0.01801
	1385	1.57822	1.65814	1.64167	1.4016	1.2899	1.28009	0.13141	0.19969	0.13278	0.01983	0.02024	0.0183
	1390	1.58095	1.66097	1.6432	1.40531	1.29361	1.28506	0.13174	0.20056	0.13339	0.01926	0.01986	0.01809
	1395	1.58204	1.66303	1.64468	1.40911	1.29744	1.28929	0.1321	0.2013	0.13413	0.01936	0.02021	0.01817
	1400	1.58578	1.66523	1.64585	1.413	1.30166	1.29303	0.13235	0.20216	0.13447	0.01928	0.01986	0.01767
	1405	1.58724	1.66646	1.64848	1.41686	1.30512	1.29671	0.13293	0.20278	0.13511	0.01953	0.0201	0.01796
	1410	1.58901	1.66833	1.65058	1.42059	1.30749	1.3001	0.13344	0.20321	0.13497	0.01923	0.01963	0.01817
	1415	1.58992	1.67142	1.65317	1.4248	1.31168	1.30454	0.1335	0.20391	0.13631	0.01959	0.02003	0.01812
	1420	1.59303	1.67349	1.65441	1.42747	1.31625	1.30777	0.13378	0.20499	0.13631	0.01977	0.02005	0.01803
	1425	1.59475	1.67559	1.6566	1.43219	1.31996	1.31171	0.13473	0.20587	0.13693	0.01952	0.02006	0.01795
	1430	1.59691	1.67623	1.65867	1.43566	1.3223	1.31645	0.13438	0.20598	0.13725	0.01912	0.0199	0.01779
	1435	1.5995	1.67848	1.65997	1.43976	1.32629	1.31966	0.13508	0.20674	0.1383	0.0194	0.02013	0.018
	1440	1.60024	1.68127	1.66137	1.44359	1.32955	1.32314	0.13528	0.20739	0.13855	0.01957	0.01997	0.01795
	1445	1.60195	1.68261	1.66439	1.44664	1.33362	1.32691	0.13561	0.20828	0.13815	0.0191	0.02008	0.01803
	1450	1.60349	1.68444	1.66449	1.45091	1.33706	1.33077	0.13602	0.20855	0.13888	0.01958	0.01976	0.01794
	1455	1.60509	1.68767	1.66649	1.45419	1.33997	1.33385	0.13692	0.20973	0.13988	0.01956	0.02007	0.01806
	1460	1.60709	1.68856	1.66817	1.45703	1.34402	1.33749	0.13729	0.21021	0.13957	0.01923	0.02005	0.01818
	1465	1.60907	1.69033	1.67017	1.4607	1.34706	1.3417	0.13745	0.21127	0.14135	0.01927	0.01987	0.01781
	1470	1.60988	1.69213	1.67142	1.46446	1.35014	1.34448	0.13788	0.21162	0.14072	0.01937	0.01995	0.01774
	1475	1.61169	1.6938	1.67338	1.46809	1.35466	1.34889	0.13822	0.21262	0.14081	0.01978	0.01994	0.01789
	1480	1.61334	1.69542	1.6745	1.4718	1.35752	1.35187	0.13904	0.21296	0.14199	0.01899	0.01931	0.01748
	1485	1.61475	1.69578	1.67659	1.47492	1.36007	1.35481	0.1388	0.21351	0.14222	0.01916	0.0202	0.01746
	1490	1.61687	1.69838	1.67774	1.4789	1.36449	1.35872	0.13935	0.21454	0.1425	0.01891	0.02001	0.01778
	1495	1.61816	1.70042	1.67994	1.48233	1.36658	1.36161	0.13998	0.21505	0.14312	0.0188	0.0197	0.01775
	1500	1.61927	1.70189	1.68061	1.48498	1.37122	1.36577	0.14031	0.21576	0.1438	0.02003	0.0198	0.01843

## Sheet: Fig 4b
	Figure 4 b
	pCDNA3-G	pCDNA3+G	GFRa1WT-G	GFRa1WT+G	GFRa1-L+K-G	GFRa1-L+K+G	GFRa1-K-G	GFRa1-K+G	GFRa1-L-G	GFRa1-l+G	GFRa1D1-G	GFRa1D1+G
	3.88	2.75	7.84	46.68	11.09	32.6	5.85	29.67	13.4	26.9	3.05	28.99
	3.01	2.26	22.86	59.68	6.7	32.6	3.6	29.76	14.89	35.75	12.1	51.77
	2.48	3.32	12.23	56.77	7.14	26.1	13.36	35.03	5.9	23.19	10.59	54.19
	1.06	1.11	13.36	46.15	8.87	25.24			15.39	25	8.64	56.62
	5.67	5.3	12.34	45.74							5.68	59.07
			11.12	50.18							8.67	61.41
			15.87	47.23
			8.96	39.16
	Number of comparisons per family	66
	Alpha	0.05
	Tukey's multiple comparisons test	Mean Diff.	95% CI of diff.	Significant?	Summary	Adjusted P Value
	pCDNA3-G vs. pCDNA3+G	0.272	-11.89 to 12.43	No	ns	> 0.9999
	pCDNA3-G vs. GFRa1WT-G	-9.853	-20.82 to 1.110	No	ns	0.1159
	pCDNA3-G vs. GFRa1WT+G	-45.73	-56.69 to -34.77	Yes	****	< 0.0001
	pCDNA3-G vs. GFRa1-L+K-G	-5.23	-18.13 to 7.670	No	ns	0.9595
	pCDNA3-G vs. GFRa1-L+K+G	-25.92	-38.81 to -13.02	Yes	****	< 0.0001
	pCDNA3-G vs. GFRa1-K-G	-4.383	-18.43 to 9.660	No	ns	0.9946
	pCDNA3-G vs. GFRa1-K+G	-28.27	-42.31 to -14.22	Yes	****	< 0.0001
	pCDNA3-G vs. GFRa1-L-G	-9.175	-22.07 to 3.725	No	ns	0.3993
	pCDNA3-G vs. GFRa1-l+G	-24.49	-37.39 to -11.59	Yes	****	< 0.0001
	pCDNA3-G vs. GFRa1D1-G	-4.902	-16.55 to 6.743	No	ns	0.9477
	pCDNA3-G vs. GFRa1D1+G	-48.79	-60.43 to -37.14	Yes	****	< 0.0001
	pCDNA3+G vs. GFRa1WT-G	-10.12	-21.09 to 0.8382	No	ns	0.0952
	pCDNA3+G vs. GFRa1WT+G	-46	-56.96 to -35.04	Yes	****	< 0.0001
	pCDNA3+G vs. GFRa1-L+K-G	-5.502	-18.40 to 7.398	No	ns	0.943
	pCDNA3+G vs. GFRa1-L+K+G	-26.19	-39.09 to -13.29	Yes	****	< 0.0001
	pCDNA3+G vs. GFRa1-K-G	-4.655	-18.70 to 9.388	No	ns	0.9911
	pCDNA3+G vs. GFRa1-K+G	-28.54	-42.58 to -14.50	Yes	****	< 0.0001
	pCDNA3+G vs. GFRa1-L-G	-9.447	-22.35 to 3.453	No	ns	0.3559
	pCDNA3+G vs. GFRa1-l+G	-24.76	-37.66 to -11.86	Yes	****	< 0.0001
	pCDNA3+G vs. GFRa1D1-G	-5.174	-16.82 to 6.471	No	ns	0.9258
	pCDNA3+G vs. GFRa1D1+G	-49.06	-60.70 to -37.42	Yes	****	< 0.0001
	GFRa1WT-G vs. GFRa1WT+G	-35.88	-45.49 to -26.26	Yes	****	< 0.0001
	GFRa1WT-G vs. GFRa1-L+K-G	4.623	-7.153 to 16.40	No	ns	0.9677
	GFRa1WT-G vs. GFRa1-L+K+G	-16.06	-27.84 to -4.287	Yes	**	0.0013
	GFRa1WT-G vs. GFRa1-K-G	5.469	-7.549 to 18.49	No	ns	0.9484
	GFRa1WT-G vs. GFRa1-K+G	-18.41	-31.43 to -5.396	Yes	***	0.0007
	GFRa1WT-G vs. GFRa1-L-G	0.6775	-11.10 to 12.45	No	ns	> 0.9999
	GFRa1WT-G vs. GFRa1-l+G	-14.64	-26.41 to -2.862	Yes	**	0.0047
	GFRa1WT-G vs. GFRa1D1-G	4.951	-5.434 to 15.34	No	ns	0.8864
	GFRa1WT-G vs. GFRa1D1+G	-38.94	-49.32 to -28.55	Yes	****	< 0.0001
	GFRa1WT+G vs. GFRa1-L+K-G	40.5	28.72 to 52.27	Yes	****	< 0.0001
	GFRa1WT+G vs. GFRa1-L+K+G	19.81	8.038 to 31.59	Yes	****	< 0.0001
	GFRa1WT+G vs. GFRa1-K-G	41.35	28.33 to 54.36	Yes	****	< 0.0001
	GFRa1WT+G vs. GFRa1-K+G	17.46	4.443 to 30.48	Yes	**	0.0016
	GFRa1WT+G vs. GFRa1-L-G	36.55	24.78 to 48.33	Yes	****	< 0.0001
	GFRa1WT+G vs. GFRa1-l+G	21.24	9.463 to 33.01	Yes	****	< 0.0001
	GFRa1WT+G vs. GFRa1D1-G	40.83	30.44 to 51.21	Yes	****	< 0.0001
	GFRa1WT+G vs. GFRa1D1+G	-3.06	-13.44 to 7.326	No	ns	0.9967
	GFRa1-L+K-G vs. GFRa1-L+K+G	-20.69	-34.28 to -7.087	Yes	***	0.0002
	GFRa1-L+K-G vs. GFRa1-K-G	0.8467	-13.84 to 15.53	No	ns	> 0.9999
	GFRa1-L+K-G vs. GFRa1-K+G	-23.04	-37.72 to -8.350	Yes	***	0.0001
	GFRa1-L+K-G vs. GFRa1-L-G	-3.945	-17.54 to 9.653	No	ns	0.9971
	GFRa1-L+K-G vs. GFRa1-l+G	-19.26	-32.86 to -5.662	Yes	***	0.0007
	GFRa1-L+K-G vs. GFRa1D1-G	0.3283	-12.08 to 12.74	No	ns	> 0.9999
	GFRa1-L+K-G vs. GFRa1D1+G	-43.56	-55.97 to -31.15	Yes	****	< 0.0001
	GFRa1-L+K+G vs. GFRa1-K-G	21.53	6.845 to 36.22	Yes	***	0.0004
	GFRa1-L+K+G vs. GFRa1-K+G	-2.352	-17.04 to 12.34	No	ns	> 0.9999
	GFRa1-L+K+G vs. GFRa1-L-G	16.74	3.142 to 30.34	Yes	**	0.0053
	GFRa1-L+K+G vs. GFRa1-l+G	1.425	-12.17 to 15.02	No	ns	> 0.9999
	GFRa1-L+K+G vs. GFRa1D1-G	21.01	8.601 to 33.43	Yes	****	< 0.0001
	GFRa1-L+K+G vs. GFRa1D1+G	-22.87	-35.29 to -10.46	Yes	****	< 0.0001
	GFRa1-K-G vs. GFRa1-K+G	-23.88	-39.58 to -8.182	Yes	***	0.0002
	GFRa1-K-G vs. GFRa1-L-G	-4.792	-19.48 to 9.895	No	ns	0.9922
	GFRa1-K-G vs. GFRa1-l+G	-20.11	-34.79 to -5.420	Yes	**	0.0012
	GFRa1-K-G vs. GFRa1D1-G	-0.5183	-14.12 to 13.08	No	ns	> 0.9999
	GFRa1-K-G vs. GFRa1D1+G	-44.41	-58.00 to -30.81	Yes	****	< 0.0001
	GFRa1-K+G vs. GFRa1-L-G	19.09	4.405 to 33.78	Yes	**	0.0026
	GFRa1-K+G vs. GFRa1-l+G	3.777	-10.91 to 18.46	No	ns	0.999
	GFRa1-K+G vs. GFRa1D1-G	23.37	9.767 to 36.96	Yes	****	< 0.0001
	GFRa1-K+G vs. GFRa1D1+G	-20.52	-34.12 to -6.924	Yes	***	0.0002
	GFRa1-L-G vs. GFRa1-l+G	-15.32	-28.91 to -1.717	Yes	*	0.0154
	GFRa1-L-G vs. GFRa1D1-G	4.273	-8.139 to 16.69	No	ns	0.988
	GFRa1-L-G vs. GFRa1D1+G	-39.61	-52.03 to -27.20	Yes	****	< 0.0001
	GFRa1-l+G vs. GFRa1D1-G	19.59	7.176 to 32.00	Yes	***	0.0001
	GFRa1-l+G vs. GFRa1D1+G	-24.3	-36.71 to -11.89	Yes	****	< 0.0001
	GFRa1D1-G vs. GFRa1D1+G	-43.89	-54.99 to -32.78	Yes	****	< 0.0001
	Test details	Mean 1	Mean 2	Mean Diff.	SE of diff.	n1	n2	q	DF
	pCDNA3-G vs. pCDNA3+G	3.22	2.948	0.272	3.542	5	5	0.1086	48
	pCDNA3-G vs. GFRa1WT-G	3.22	13.07	-9.853	3.193	5	8	4.364	48
	pCDNA3-G vs. GFRa1WT+G	3.22	48.95	-45.73	3.193	5	8	20.26	48
	pCDNA3-G vs. GFRa1-L+K-G	3.22	8.45	-5.23	3.757	5	4	1.969	48
	pCDNA3-G vs. GFRa1-L+K+G	3.22	29.14	-25.92	3.757	5	4	9.756	48
	pCDNA3-G vs. GFRa1-K-G	3.22	7.603	-4.383	4.09	5	3	1.516	48
	pCDNA3-G vs. GFRa1-K+G	3.22	31.49	-28.27	4.09	5	3	9.774	48
	pCDNA3-G vs. GFRa1-L-G	3.22	12.4	-9.175	3.757	5	4	3.454	48
	pCDNA3-G vs. GFRa1-l+G	3.22	27.71	-24.49	3.757	5	4	9.219	48
	pCDNA3-G vs. GFRa1D1-G	3.22	8.122	-4.902	3.391	5	6	2.044	48
	pCDNA3-G vs. GFRa1D1+G	3.22	52.01	-48.79	3.391	5	6	20.35	48
	pCDNA3+G vs. GFRa1WT-G	2.948	13.07	-10.12	3.193	5	8	4.485	48
	pCDNA3+G vs. GFRa1WT+G	2.948	48.95	-46	3.193	5	8	20.38	48
	pCDNA3+G vs. GFRa1-L+K-G	2.948	8.45	-5.502	3.757	5	4	2.071	48
	pCDNA3+G vs. GFRa1-L+K+G	2.948	29.14	-26.19	3.757	5	4	9.858	48
	pCDNA3+G vs. GFRa1-K-G	2.948	7.603	-4.655	4.09	5	3	1.61	48
	pCDNA3+G vs. GFRa1-K+G	2.948	31.49	-28.54	4.09	5	3	9.868	48
	pCDNA3+G vs. GFRa1-L-G	2.948	12.4	-9.447	3.757	5	4	3.556	48
	pCDNA3+G vs. GFRa1-l+G	2.948	27.71	-24.76	3.757	5	4	9.321	48
	pCDNA3+G vs. GFRa1D1-G	2.948	8.122	-5.174	3.391	5	6	2.158	48
	pCDNA3+G vs. GFRa1D1+G	2.948	52.01	-49.06	3.391	5	6	20.46	48
	GFRa1WT-G vs. GFRa1WT+G	13.07	48.95	-35.88	2.8	8	8	18.12	48
	GFRa1WT-G vs. GFRa1-L+K-G	13.07	8.45	4.623	3.429	8	4	1.906	48
	GFRa1WT-G vs. GFRa1-L+K+G	13.07	29.14	-16.06	3.429	8	4	6.624	48
	GFRa1WT-G vs. GFRa1-K-G	13.07	7.603	5.469	3.791	8	3	2.04	48
	GFRa1WT-G vs. GFRa1-K+G	13.07	31.49	-18.41	3.791	8	3	6.869	48
	GFRa1WT-G vs. GFRa1-L-G	13.07	12.4	0.6775	3.429	8	4	0.2794	48
	GFRa1WT-G vs. GFRa1-l+G	13.07	27.71	-14.64	3.429	8	4	6.036	48
	GFRa1WT-G vs. GFRa1D1-G	13.07	8.122	4.951	3.024	8	6	2.315	48
	GFRa1WT-G vs. GFRa1D1+G	13.07	52.01	-38.94	3.024	8	6	18.21	48
	GFRa1WT+G vs. GFRa1-L+K-G	48.95	8.45	40.5	3.429	8	4	16.7	48
	GFRa1WT+G vs. GFRa1-L+K+G	48.95	29.14	19.81	3.429	8	4	8.171	48
	GFRa1WT+G vs. GFRa1-K-G	48.95	7.603	41.35	3.791	8	3	15.42	48
	GFRa1WT+G vs. GFRa1-K+G	48.95	31.49	17.46	3.791	8	3	6.513	48
	GFRa1WT+G vs. GFRa1-L-G	48.95	12.4	36.55	3.429	8	4	15.07	48
	GFRa1WT+G vs. GFRa1-l+G	48.95	27.71	21.24	3.429	8	4	8.758	48
	GFRa1WT+G vs. GFRa1D1-G	48.95	8.122	40.83	3.024	8	6	19.09	48
	GFRa1WT+G vs. GFRa1D1+G	48.95	52.01	-3.06	3.024	8	6	1.431	48
	GFRa1-L+K-G vs. GFRa1-L+K+G	8.45	29.14	-20.69	3.96	4	4	7.387	48
	GFRa1-L+K-G vs. GFRa1-K-G	8.45	7.603	0.8467	4.277	4	3	0.2799	48
	GFRa1-L+K-G vs. GFRa1-K+G	8.45	31.49	-23.04	4.277	4	3	7.617	48
	GFRa1-L+K-G vs. GFRa1-L-G	8.45	12.4	-3.945	3.96	4	4	1.409	48
	GFRa1-L+K-G vs. GFRa1-l+G	8.45	27.71	-19.26	3.96	4	4	6.878	48
	GFRa1-L+K-G vs. GFRa1D1-G	8.45	8.122	0.3283	3.615	4	6	0.1284	48
	GFRa1-L+K-G vs. GFRa1D1+G	8.45	52.01	-43.56	3.615	4	6	17.04	48
	GFRa1-L+K+G vs. GFRa1-K-G	29.14	7.603	21.53	4.277	4	3	7.119	48
	GFRa1-L+K+G vs. GFRa1-K+G	29.14	31.49	-2.352	4.277	4	3	0.7775	48
	GFRa1-L+K+G vs. GFRa1-L-G	29.14	12.4	16.74	3.96	4	4	5.978	48
	GFRa1-L+K+G vs. GFRa1-l+G	29.14	27.71	1.425	3.96	4	4	0.5089	48
	GFRa1-L+K+G vs. GFRa1D1-G	29.14	8.122	21.01	3.615	4	6	8.221	48
	GFRa1-L+K+G vs. GFRa1D1+G	29.14	52.01	-22.87	3.615	4	6	8.948	48
	GFRa1-K-G vs. GFRa1-K+G	7.603	31.49	-23.88	4.573	3	3	7.387	48
	GFRa1-K-G vs. GFRa1-L-G	7.603	12.4	-4.792	4.277	3	4	1.584	48
	GFRa1-K-G vs. GFRa1-l+G	7.603	27.71	-20.11	4.277	3	4	6.648	48
	GFRa1-K-G vs. GFRa1D1-G	7.603	8.122	-0.5183	3.96	3	6	0.1851	48
	GFRa1-K-G vs. GFRa1D1+G	7.603	52.01	-44.41	3.96	3	6	15.86	48
	GFRa1-K+G vs. GFRa1-L-G	31.49	12.4	19.09	4.277	3	4	6.312	48
	GFRa1-K+G vs. GFRa1-l+G	31.49	27.71	3.777	4.277	3	4	1.249	48
	GFRa1-K+G vs. GFRa1D1-G	31.49	8.122	23.37	3.96	3	6	8.344	48
	GFRa1-K+G vs. GFRa1D1+G	31.49	52.01	-20.52	3.96	3	6	7.329	48
	GFRa1-L-G vs. GFRa1-l+G	12.4	27.71	-15.32	3.96	4	4	5.469	48
	GFRa1-L-G vs. GFRa1D1-G	12.4	8.122	4.273	3.615	4	6	1.672	48
	GFRa1-L-G vs. GFRa1D1+G	12.4	52.01	-39.61	3.615	4	6	15.5	48
	GFRa1-l+G vs. GFRa1D1-G	27.71	8.122	19.59	3.615	4	6	7.663	48
	GFRa1-l+G vs. GFRa1D1+G	27.71	52.01	-24.3	3.615	4	6	9.506	48
	GFRa1D1-G vs. GFRa1D1+G	8.122	52.01	-43.89	3.233	6	6	19.2	48

## Sheet: Fig 4d
	Figure 4 d
	Control	C+G	C+G+R1	C+G+R2
	2.59	17.43	2.67	12.59
	2.57	22.21	8.94	7.84
	3.56	24.33	7.4	9.08
	Number of families	1
	Number of comparisons per family	6
	Alpha	0.05
	Tukey's multiple comparisons test	Mean Diff.	95% CI of diff.	Significant?	Summary	Adjusted P Value
	Control vs. C+G	-18.42	-25.52 to -11.31	Yes	***	0.002
	Control vs. C+G+R1	-3.43	-10.54 to 3.678	No	ns	0.4569
	Control vs. C+G+R2	-6.93	-14.04 to 0.1778	No	ns	0.0560
	C+G vs. C+G+R1	14.99	7.879 to 22.09	Yes	***	0.0007
	C+G vs. C+G+R2	11.49	4.379 to 18.59	Yes	**	0.0037
	C+G+R1 vs. C+G+R2	-3.5	-10.61 to 3.608	No	ns	0.4412
	Test details	Mean 1	Mean 2	Mean Diff.	SE of diff.	n1	n2	q	DF
	Control vs. C+G	2.907	21.32	-18.42	2.22	3	3	11.73	8
	Control vs. C+G+R1	2.907	6.337	-3.43	2.22	3	3	2.185	8
	Control vs. C+G+R2	2.907	9.837	-6.93	2.22	3	3	4.416	8
	C+G vs. C+G+R1	21.32	6.337	14.99	2.22	3	3	9.549	8
	C+G vs. C+G+R2	21.32	9.837	11.49	2.22	3	3	7.319	8
	C+G+R1 vs. C+G+R2	6.337	9.837	-3.5	2.22	3	3	2.23	8

## Sheet: Fig 4f
	Figure 4 f
		GFRa1WT-G	GFRa1WT+G	GFRa1-L+K +G	GFRa1-K+G	GFRa1-L+G	GFRaD1+G	GFRaD161+G
		9.41	33.14	8.64	16.27	32.6	22.53	20.91
		19.27	23.47	15.52	29.91	23.23	19.41	16.62
		17.31	22.29	24.05	19.34	39.11	45.77	6.86
		18.74	33.86	25.43	20.45	21.55	34.2	17.4
		14.2	28.58	19.73	29.8	28.85	35.7	17.98
		17.22	36.63	18.75	26.28	35.6	19.98	23.62
		16.65	25.49	16.51	15.23	19.43	31.42	23.7
		15.2	36.67	25.64	18.58	21.92	25.25	17.85
		22.89	27.66	28.86	22.12	23.33	34.6	22.52
		15.84	34.89	19.48	27.42	22.46	28.16	31.13
		25.31	30.79	25.06	28.03	21.25	21.87	14.45
		22.72	26.32	29.13	12.19	27.83	25.47	36.51
		19.13	46.97	9.71	5.87	24.01	18.62	23.21
		29.2	30.3	19.57	25.65	28.48	32.67	17.17
		18.04	34.35	34.07	22.41	27.35	25.62
			38.69	25.25	32.19	28.52	36.7
			20.43	35.9	39.24	16.87	30.72
			20.63	40.1	15.35	28.19	28.13
			29.85	26.8	18.73	19.84
			38.07			22.33
			42.92			11.11
			35.57			10.77
			14.02			8.7
						30.9
						24.3
						29.6
						23.2
						20.79
						34.6
						24.7
						24.6
						31.8
	Table Analyzed	One-way ANOVA data							Number of families	1
									Number of comparisons per family	21
	ANOVA summary								Alpha	0.05
	F	6.501
	P value	< 0.0001							Tukey's multiple comparisons test	Mean Diff.	95% CI of diff.	Significant?	Summary	Adjusted P Value		Test details	Mean 1	Mean 2	Mean Diff.	SE of diff.	n1	n2	q	DF
	P value summary	****
	Are differences among means statistically significant? (P < 0.05)	Yes							GFRa1WT-G vs. GFRa1WT+G	-12.2	-19.43 to -4.963	Yes	****	< 0.0001		GFRa1WT-G vs. GFRa1WT+G	18.74	30.94	-12.2	2.416	15	23	7.139	133
	R square	0.2268							GFRa1WT-G vs. GFRa1-L+K	-4.847	-12.38 to 2.681	No	ns	0.4657		GFRa1WT-G vs. GFRa1-L+K	18.74	23.59	-4.847	2.514	15	19	2.726	133
									GFRa1WT-G vs. GFRa1-K+G	-3.63	-11.16 to 3.898	No	ns	0.7771		GFRa1WT-G vs. GFRa1-K+G	18.74	22.37	-3.63	2.514	15	19	2.041	133
	Brown-Forsythe test								GFRa1WT-G vs. GFRa1-L+G	-5.877	-12.70 to 0.9427	No	ns	0.1405		GFRa1WT-G vs. GFRa1-L+G	18.74	24.62	-5.877	2.278	15	32	3.649	133
	F (DFn, DFd)	0.8315 (6, 133)							GFRa1WT-G vs. GFRaD1+G	-9.97	-17.59 to -2.351	Yes	**	0.0027		GFRa1WT-G vs. GFRaD1+G	18.74	28.71	-9.97	2.545	15	18	5.54	133
	P value	0.5475							GFRa1WT-G vs. GFRaD161+G	-1.967	-10.07 to 6.132	No	ns	0.9907		GFRa1WT-G vs. GFRaD161+G	18.74	20.71	-1.967	2.705	15	14	1.028	133
	P value summary	ns							GFRa1WT+G vs. GFRa1-L+K	7.349	0.5923 to 14.11	Yes	*	0.0236		GFRa1WT+G vs. GFRa1-L+K	30.94	23.59	7.349	2.257	23	19	4.605	133
	Significantly different standard deviations? (P < 0.05)	No							GFRa1WT+G vs. GFRa1-K+G	8.567	1.810 to 15.32	Yes	**	0.0041		GFRa1WT+G vs. GFRa1-K+G	30.94	22.37	8.567	2.257	23	19	5.368	133
									GFRa1WT+G vs. GFRa1-L+G	6.319	0.3612 to 12.28	Yes	*	0.03		GFRa1WT+G vs. GFRa1-L+G	30.94	24.62	6.319	1.99	23	32	4.491	133
	Bartlett's test								GFRa1WT+G vs. GFRaD1+G	2.226	-4.632 to 9.085	No	ns	0.9592		GFRa1WT+G vs. GFRaD1+G	30.94	28.71	2.226	2.291	23	18	1.374	133
	Bartlett's statistic (corrected)	4.861							GFRa1WT+G vs. GFRaD161+G	10.23	2.841 to 17.62	Yes	**	0.0012		GFRa1WT+G vs. GFRaD161+G	30.94	20.71	10.23	2.468	23	14	5.862	133
	P value	0.5617							GFRa1-L+K vs. GFRa1-K+G	1.218	-5.853 to 8.289	No	ns	0.9986		GFRa1-L+K vs. GFRa1-K+G	23.59	22.37	1.218	2.362	19	19	0.7292	133
	P value summary	ns							GFRa1-L+K vs. GFRa1-L+G	-1.03	-7.342 to 5.283	No	ns	0.999		GFRa1-L+K vs. GFRa1-L+G	23.59	24.62	-1.03	2.108	19	32	0.6908	133
	Significantly different standard deviations? (P < 0.05)	No							GFRa1-L+K vs. GFRaD1+G	-5.123	-12.29 to 2.046	No	ns	0.336		GFRa1-L+K vs. GFRaD1+G	23.59	28.71	-5.123	2.394	19	18	3.026	133
									GFRa1-L+K vs. GFRaD161+G	2.88	-4.797 to 10.56	No	ns	0.9199		GFRa1-L+K vs. GFRaD161+G	23.59	20.71	2.88	2.564	19	14	1.589	133
	ANOVA table	SS	DF	MS	F (DFn, DFd)	P value			GFRa1-K+G vs. GFRa1-L+G	-2.248	-8.560 to 4.065	No	ns	0.9368		GFRa1-K+G vs. GFRa1-L+G	22.37	24.62	-2.248	2.108	19	32	1.508	133
	Treatment (between columns)	2067	6	344.5	F (6, 133) = 6.501	P < 0.0001			GFRa1-K+G vs. GFRaD1+G	-6.341	-13.51 to 0.8282	No	ns	0.1202		GFRa1-K+G vs. GFRaD1+G	22.37	28.71	-6.341	2.394	19	18	3.745	133
	Residual (within columns)	7048	133	52.99					GFRa1-K+G vs. GFRaD161+G	1.662	-6.015 to 9.339	No	ns	0.995		GFRa1-K+G vs. GFRaD161+G	22.37	20.71	1.662	2.564	19	14	0.9168	133
	Total	9115	139						GFRa1-L+G vs. GFRaD1+G	-4.093	-10.51 to 2.329	No	ns	0.4786		GFRa1-L+G vs. GFRaD1+G	24.62	28.71	-4.093	2.145	32	18	2.699	133
									GFRa1-L+G vs. GFRaD161+G	3.91	-3.074 to 10.89	No	ns	0.633		GFRa1-L+G vs. GFRaD161+G	24.62	20.71	3.91	2.333	32	14	2.371	133
	Data summary								GFRaD1+G vs. GFRaD161+G	8.003	0.2362 to 15.77	Yes	*	0.0388		GFRaD1+G vs. GFRaD161+G	28.71	20.71	8.003	2.594	18	14	4.363	133
	Number of treatments (columns)	7
	Number of values (total)	140

## Sheet: Fig 5c
	Figure 5 c
	hGFRa1 D1-CT + HS dp10								hGFRa1 D2-CT + HS dp10
		Concentrations (M)	Kd (M)	N	deltaH (kcal/mol)	deltaG (kcal/mol)	TdeltaS (kcal/mol)			Concentrations (M)	Kd (M)	N	deltaH (kcal/mol)	deltaG (kcal/mol)	TdeltaS (kcal/mol)
		65E-6, 20E-6	1.37E-07 ± 2.42E-08	0.444 ± 5.60E-03	-7.32 ± 0.228	-9.21	-1.89			600E-6, 60E-6	15.1E-6 ± 2.48E-6	0.639 ± 1.9E-2	-4.65 ± 0.354	-6.47	-1.82
		100E-6, 20E-6	4.02E-08 ± 1.06E-08	0.296 ± 3.30E-03	-8.45 ± 0.187	-9.92	-1.47			600E-6, 60E-6	11.4E-6 ± 2.25E-6	0.529 ± 2.1E-2	-4.76 ± 0.423	-6.64	-1.87
		100E-6, 20E-6	1.51E-07 ± 4.22E-08	0.343 ± 7.00E-03	-7.32 ± 0.268	-9.15	-1.83			600E-6, 60E-6	10.9E-6 ± 1.28E-6	0.358 ± 1.4E-2	-9.34 ± 0.641	-6.66	2.68
		100E-6, 20E-6	7.18E-08 ± 1.73E-08	0.295 ± 4.00E-03	-5.69 ± 0.138	-9.59	-3.9			600E-6, 60E-6	12.2E-6 ± 2.36E-6	0.489 ± 2.1E-2	-7.20 ± 0.685	-6.59	0.613
		100E-6, 20E-6	4.40E-08 ± 1.05E-08	0.568 ± 4.60E-03	-3.81 ± 8.40E-02	-9.87	-6.07		Stats (mean ± SD)		12.4 ± 1.878	0.5038 ± 0.116	-6.488 ± 2.236	-6.590 ± 0.085	-0.099 ± 2.185
		100E-6, 20E-6	5.00E-08 ± 2.77E-08	0.49 ± 1.00E-02	-4.77 ± 0.24	-9.8	-5.02
	Stats (mean ± SD)		82.33E-9 ± 49.20E-9	0.406 ± 0.112	-6.227 ± 1.765	-9.590 ± 0.337	-3.363 ± 1.922

## Sheet: Fig 5d
	Figure 5 d
	GFRa1 -FL											GFRa1 -delta D1
	GFRaFL-G	GFRaFL+G	GFRaFL+G+SOS									GFRa1delD1-G	GFRa1delD1+G	GFRa1delD1+G+SOS
	11.12	50.42	39.18									8.64	56.62	64.12
	15.87	47.23	28.13									5.69	59.07	74.98
	8.96	40.89	29.1									8.68	61.41	78.09
	Number of families	1										Number of families	1
	Number of comparisons per family	3										Number of comparisons per family	3
	Alpha	0.05										Alpha	0.05
	Tukey's multiple comparisons test	Mean Diff.	95% CI of diff.	Significant?	Summary	Adjusted P Value						Tukey's multiple comparisons test	Mean Diff.	95% CI of diff.	Significant?	Summary	Adjusted P Value
	GFRaFL-G vs. GFRaFL+G	-34.2	-46.59 to -21.80	Yes	***	0.0004						GFRaD1-G vs. GFRaD1+G	-51.36	-62.80 to -39.93	Yes	****	< 0.0001
	GFRaFL-G vs. GFRaFL+G+SOS	-20.15	-32.55 to -7.756	Yes	**	0.0059						GFRaD1-G vs. GFRaD1+G+SOS	-64.73	-76.16 to -53.29	Yes	****	< 0.0001
	GFRaFL+G vs. GFRaFL+G+SOS	14.04	1.646 to 26.44	Yes	*	0.0306						GFRaD1+G vs. GFRaD1+G+SOS	-13.36	-24.80 to -1.931	Yes	*	0.0268
	Test details	Mean 1	Mean 2	Mean Diff.	SE of diff.	n1	n2	q	DF			Test details	Mean 1	Mean 2	Mean Diff.	SE of diff.	n1	n2	q	DF
	GFRaFL-G vs. GFRaFL+G	11.98	46.18	-34.2	4.041	3	3	11.97	6			GFRaD1-G vs. GFRaD1+G	7.67	59.03	-51.36	3.726	3	3	19.5	6
	GFRaFL-G vs. GFRaFL+G+SOS	11.98	32.14	-20.15	4.041	3	3	7.054	6			GFRaD1-G vs. GFRaD1+G+SOS	7.67	72.4	-64.73	3.726	3	3	24.57	6
	GFRaFL+G vs. GFRaFL+G+SOS	46.18	32.14	14.04	4.041	3	3	4.915	6			GFRaD1+G vs. GFRaD1+G+SOS	59.03	72.4	-13.36	3.726	3	3	5.072	6

## Sheet: Fig 5e
	Figure 5 e
	GFRa1 -FL											GFRa1 -deltaD1
	GFRaFL-G	GFRaFL+G	GFRaFL+G+HS									GFRa1delD1-G	GFRa1delD1+G	GFRa1delD1+G+HS
	1.61	29.12	4.57									0.72	39.53	49.32
	1.04	24.5	8.18									1.339	37.88	55.58
	2.22	29.97	15.61									4.65	58.86	62.72
	Number of families	1										Number of families	1
	Number of comparisons per family	3										Number of comparisons per family	3
	Alpha	0.05										Alpha	0.05
	Tukey's multiple comparisons test	Mean Diff.	95% CI of diff.	Significant?	Summary	Adjusted P Value						Tukey's multiple comparisons test	Mean Diff.	95% CI of diff.	Significant?	Summary	Adjusted P Value
	GFRaFL-G vs. GFRaFL+G	-26.24	-35.47 to -17.01	Yes	***	0.0003						GFRa1delD1-G vs. GFRaD1+G	-43.19	-62.89 to -23.49	Yes	**	0.0013
	GFRaFL-G vs. GFRaFL+G+HS	-7.83	-17.06 to 1.397	No	ns	0.0895						GFRa1delD1-G vs. GFRaD1+G+HS	-53.64	-73.34 to -33.94	Yes	***	0.0004
	GFRaFL+G vs. GFRaFL+G+HS	18.41	9.183 to 27.64	Yes	**	0.0021						GFRa1delD1+G vs. GFRaD1+G+HS	-10.45	-30.15 to 9.250	No	ns	0.3057
	Test details	Mean 1	Mean 2	Mean Diff.	SE of diff.	n1	n2	q	DF			Test details	Mean 1	Mean 2	Mean Diff.	SE of diff.	n1	n2	q	DF
	GFRaFL-G vs. GFRaFL+G	1.623	27.86	-26.24	3.007	3	3	12.34	6			GFRa1delD1-G vs. GFRa1delD1+G	2.236	45.42	-43.19	6.421	3	3	9.512	6
	GFRaFL-G vs. GFRaFL+G+HS	1.623	9.453	-7.83	3.007	3	3	3.682	6			GFRa1delD1-G vs. GFRa1delD1+G+HS	2.236	55.87	-53.64	6.421	3	3	11.81	6
	GFRaFL+G vs. GFRaFL+G+HS	27.86	9.453	18.41	3.007	3	3	8.657	6			GFRa1delD1+G vs. GFRa1delD1+G+HS	45.42	55.87	-10.45	6.421	3	3	2.302	6

## Sheet: Fig S1
	Figure 1 a														Figure 1 b
	UV			Fraction
	ml	mAU		ml	Fraction
	-0.000474	-4.39864		6.01962	1.A.1
	8e-05	-4.82315		6.31972	1.A.2
	0.000633	-4.72247		6.61932	1.A.3
	0.001187	-4.71377		6.91934	1.A.4
	0.00174	-4.71047		7.21973	1.A.5
	0.002294	-4.70959		7.51945	1.A.6
	0.002847	-4.70787		7.81952	1.A.7
	0.003401	-4.70692		8.1198	1.A.8
	0.003954	-4.70603		8.41958	1.A.9
	0.004508	-4.70532		8.71971	1.A.10
	0.005061	-4.70391		9.01984	1.A.11
	0.005615	-4.70383		9.31966	1.A.12
	0.006168	-4.70423		9.61967	1.B.1
	0.006722	-4.70387		9.91968	1.B.2
	0.007275	-4.70344		10.22	1.B.3
	0.007829	-4.70299		10.5198	1.B.4
	0.008382	-4.70265		10.8198	1.B.5
	0.008936	-4.70207		11.1201	1.B.6
	0.00949	-4.70141		11.42	1.B.7
	0.010043	-4.70111		11.7202	1.B.8
	0.010597	-4.7009		12.0199	1.B.9
	0.01115	-4.7007		12.32	1.B.10
	0.011704	-4.7005		12.62	1.B.11
	0.012257	-4.7005		12.9202	1.B.12
	0.012811	-4.70062		13.22	1.C.1
	0.013364	-4.7004		13.5198	1.C.2
	0.013918	-4.69953		13.8199	1.C.3
	0.014471	-4.6987		14.1204	1.C.4
	0.015025	-4.69831		14.4201	1.C.5
	0.015578	-4.69792		14.7204	1.C.6
	0.016132	-4.69793		15.02	1.C.7
	0.016685	-4.69801		15.3202	1.C.8
	0.017239	-4.69763		15.6205	1.C.9
	0.017792	-4.69693		15.9206	1.C.10
	0.018346	-4.69626		16.2203	1.C.11
	0.018899	-4.69568		16.5206	1.C.12
	0.019453	-4.69509		16.8204	1.D.1
	0.020006	-4.69451		17.1205	1.D.2
	0.02056	-4.69392		17.4207	1.D.3
	0.021113	-4.69337		17.7208	1.D.4
	0.021667	-4.69283		18.0206	1.D.5
	0.02222	-4.69246		18.3205	1.D.6
	0.022774	-4.69221		18.6205	1.D.7
	0.023327	-4.69189		18.9207	1.D.8
	0.023881	-4.6914		19.2206	1.D.9
	0.024434	-4.69093		19.5205	1.D.10
	0.024988	-4.69061		19.8206	1.D.11
	0.025541	-4.69029		20.1206	1.D.12
	0.026095	-4.69018		20.421	1.E.1
	0.026648	-4.69011		20.7205	1.E.2
	0.027202	-4.68987		21.0211	1.E.3
	0.027755	-4.68949		21.3212	1.E.4
	0.028309	-4.68923		21.6207	1.E.5
	0.028862	-4.68927		21.9209	1.E.6
	0.029416	-4.6893		22.2208	1.E.7
	0.02997	-4.6892		22.521	1.E.8
	0.030523	-4.68909		22.8213	1.E.9
	0.031077	-4.68866		23.1212	1.E.10
	0.03163	-4.68813		23.421	1.E.11
	0.032184	-4.68781		23.7211	1.E.12
	0.032737	-4.68767		24.021	1.F.1
	0.033291	-4.68746		24.3212	1.F.2
	0.033844	-4.68703		24.621	1.F.3
	0.034398	-4.6866		24.9211	1.F.4
	0.034951	-4.68619		25.2211	1.F.5
	0.035505	-4.68577		25.5213	1.F.6
	0.036058	-4.6856		25.8211	1.F.7
	0.036612	-4.68552		26.1215	1.F.8
	0.037165	-4.68505		26.4217	1.F.9
	0.037719	-4.68423		26.7217	1.F.10
	0.038272	-4.68355		27.0216	1.F.11
	0.038826	-4.68313		27.3213	1.F.12
	0.039379	-4.68275		27.6214	1.G.1
	0.039933	-4.68254		27.9216	1.G.2
	0.040486	-4.68216		28.2213	1.G.3
	0.04104	-4.68109		28.5214	1.G.4
	0.041593	-4.68024		28.8219	1.G.5
	0.042147	-4.6801		29.1219	1.G.6
	0.0427	-4.67965		29.4218	1.G.7
	0.043254	-4.67798		29.5809	Waste(Frac)
	0.043807	-4.67237		29.5815	Waste(Frac)
	0.044361	-4.66946
	0.044914	-4.66793
	0.045468	-4.66546
	0.046021	-4.66437
	0.046575	-4.66348
	0.047128	-4.66192
	0.047682	-4.66003
	0.048235	-4.65954
	0.048789	-4.65883
	0.049342	-4.65797
	0.049896	-4.65677
	0.05045	-4.65599
	0.051003	-4.65541
	0.051557	-4.65458
	0.05211	-4.65343
	0.052664	-4.65199
	0.053217	-4.65093
	0.053771	-4.65
	0.054324	-4.64926
	0.054878	-4.64862
	0.055431	-4.64806
	0.055985	-4.64762
	0.056538	-4.64711
	0.057092	-4.64641
	0.057645	-4.64494
	0.058199	-4.64352
	0.058752	-4.6426
	0.059306	-4.64244
	0.059859	-4.64199
	0.060413	-4.64069
	0.060966	-4.64009
	0.06152	-4.63972
	0.062073	-4.63863
	0.062627	-4.63708
	0.06318	-4.63605
	0.063734	-4.63517
	0.064287	-4.63445
	0.064841	-4.63351
	0.065394	-4.63168
	0.065948	-4.63025
	0.066501	-4.62801
	0.067055	-4.62584
	0.067608	-4.62413
	0.068162	-4.62285
	0.068715	-4.62162
	0.069269	-4.62031
	0.069822	-4.61847
	0.070376	-4.61756
	0.070929	-4.61688
	0.071483	-4.61592
	0.072037	-4.61491
	0.07259	-4.61392
	0.073144	-4.61203
	0.073697	-4.61034
	0.074251	-4.60795
	0.074804	-4.60614
	0.075358	-4.60392
	0.075911	-4.6013
	0.076465	-4.599
	0.077018	-4.59599
	0.077572	-4.59026
	0.078125	-4.58388
	0.078679	-4.5757
	0.079232	-4.5662
	0.079786	-4.55581
	0.080339	-4.54441
	0.080893	-4.53169
	0.081446	-4.51865
	0.082	-4.50386
	0.082553	-4.48862
	0.083107	-4.4726
	0.08366	-4.4555
	0.084214	-4.43814
	0.084767	-4.42118
	0.085321	-4.40337
	0.085874	-4.38508
	0.086428	-4.3645
	0.086981	-4.34311
	0.087535	-4.32158
	0.088088	-4.29967
	0.088642	-4.27743
	0.089195	-4.25488
	0.089749	-4.23173
	0.090302	-4.20809
	0.090856	-4.18297
	0.091409	-4.15729
	0.091963	-4.13122
	0.092517	-4.10443
	0.09307	-4.07702
	0.093624	-4.04876
	0.094177	-4.01952
	0.094731	-3.98973
	0.095284	-3.95929
	0.095838	-3.92823
	0.096391	-3.89685
	0.096945	-3.8661
	0.097498	-3.83341
	0.098052	-3.8013
	0.098605	-3.76863
	0.099159	-3.73495
	0.099712	-3.70099
	0.100266	-3.66661
	0.100819	-3.63138
	0.101373	-3.59607
	0.101926	-3.56026
	0.10248	-3.52518
	0.103033	-3.48989
	0.103587	-3.45458
	0.10414	-3.41915
	0.104694	-3.38405
	0.105247	-3.34948
	0.105801	-3.31566
	0.106354	-3.28237
	0.106908	-3.24859
	0.107461	-3.21468
	0.108015	-3.18189
	0.108568	-3.15023
	0.109122	-3.11985
	0.109675	-3.09065
	0.110229	-3.06241
	0.110782	-3.03553
	0.111336	-3.0097
	0.11189	-2.9836
	0.112443	-2.95745
	0.112997	-2.93194
	0.11355	-2.90756
	0.114104	-2.88403
	0.114657	-2.86079
	0.115211	-2.83815
	0.115764	-2.81493
	0.116318	-2.79205
	0.116871	-2.7689
	0.117425	-2.74586
	0.117978	-2.72312
	0.118532	-2.701
	0.119085	-2.6802
	0.119639	-2.65985
	0.120192	-2.63986
	0.120746	-2.62071
	0.121299	-2.60004
	0.121853	-2.58166
	0.122406	-2.56299
	0.12296	-2.54448
	0.123513	-2.52711
	0.124067	-2.51054
	0.12462	-2.49416
	0.125174	-2.4782
	0.125727	-2.46274
	0.126281	-2.44685
	0.126834	-2.43243
	0.127388	-2.41803
	0.127941	-2.40331
	0.128495	-2.38933
	0.129048	-2.37529
	0.129602	-2.36122
	0.130155	-2.34768
	0.130709	-2.33475
	0.131262	-2.32211
	0.131816	-2.31001
	0.13237	-2.29803
	0.132923	-2.28496
	0.133477	-2.27297
	0.13403	-2.26113
	0.134584	-2.24923
	0.135137	-2.23701
	0.135691	-2.22448
	0.136244	-2.21229
	0.136798	-2.2005
	0.137351	-2.18778
	0.137905	-2.17522
	0.138458	-2.16153
	0.139012	-2.15026
	0.139565	-2.13867
	0.140119	-2.12635
	0.140672	-2.11404
	0.141226	-2.10176
	0.141779	-2.08955
	0.142333	-2.07731
	0.142886	-2.0648
	0.14344	-2.05233
	0.143993	-2.0394
	0.144547	-2.02596
	0.1451	-2.01273
	0.145654	-1.99886
	0.146207	-1.98477
	0.146761	-1.97074
	0.147314	-1.9572
	0.147868	-1.94461
	0.148421	-1.93233
	0.148975	-1.91854
	0.149528	-1.90349
	0.150082	-1.88811
	0.150635	-1.87257
	0.151189	-1.85817
	0.151742	-1.84386
	0.152296	-1.82878
	0.15285	-1.81331
	0.153403	-1.79783
	0.153957	-1.78182
	0.15451	-1.76481
	0.155064	-1.74819
	0.155617	-1.73214
	0.156171	-1.71436
	0.156724	-1.69718
	0.157278	-1.6782
	0.157831	-1.65892
	0.158385	-1.63979
	0.158938	-1.62174
	0.159492	-1.60466
	0.160045	-1.58714
	0.160599	-1.56914
	0.161152	-1.54958
	0.161706	-1.52932
	0.162259	-1.50885
	0.162813	-1.48816
	0.163366	-1.46721
	0.16392	-1.44627
	0.164473	-1.4235
	0.165027	-1.40052
	0.16558	-1.37716
	0.166134	-1.35417
	0.166687	-1.33078
	0.167241	-1.30714
	0.167794	-1.2834
	0.168348	-1.25907
	0.168901	-1.23492
	0.169455	-1.21111
	0.170008	-1.18567
	0.170562	-1.16118
	0.171115	-1.13581
	0.171669	-1.11082
	0.172222	-1.08572
	0.172776	-1.05985
	0.17333	-1.03479
	0.173883	-1.00923
	0.174437	-0.983364
	0.17499	-0.957785
	0.175544	-0.932549
	0.176097	-0.907549
	0.176651	-0.882827
	0.177204	-0.85903
	0.177758	-0.835568
	0.178311	-0.811805
	0.178865	-0.787545
	0.179418	-0.763891
	0.179972	-0.74077
	0.180525	-0.718393
	0.181079	-0.696388
	0.181632	-0.673167
	0.182186	-0.65124
	0.182739	-0.629688
	0.183293	-0.608744
	0.183846	-0.588281
	0.1844	-0.568154
	0.184953	-0.548246
	0.185507	-0.528632
	0.18606	-0.509905
	0.186614	-0.491967
	0.187167	-0.474451
	0.187721	-0.458653
	0.188274	-0.442489
	0.188828	-0.42705
	0.189381	-0.412348
	0.189935	-0.397831
	0.190488	-0.383336
	0.191042	-0.369758
	0.191595	-0.357113
	0.192149	-0.345484
	0.192702	-0.335071
	0.193256	-0.324439
	0.19381	-0.314967
	0.194363	-0.305885
	0.194917	-0.29759
	0.19547	-0.290165
	0.196024	-0.283325
	0.196577	-0.276964
	0.197131	-0.27166
	0.197684	-0.266952
	0.198238	-0.262517
	0.198791	-0.258595
	0.199345	-0.254747
	0.199898	-0.25162
	0.200452	-0.249162
	0.201005	-0.24656
	0.201559	-0.244803
	0.202112	-0.243882
	0.202666	-0.243876
	0.203219	-0.244313
	0.203773	-0.244417
	0.204326	-0.24493
	0.20488	-0.246459
	0.205433	-0.248573
	0.205987	-0.250351
	0.20654	-0.251538
	0.207094	-0.253424
	0.207647	-0.255752
	0.208201	-0.259092
	0.208754	-0.262921
	0.209308	-0.265784
	0.209861	-0.269453
	0.210415	-0.27342
	0.210968	-0.276779
	0.211522	-0.280189
	0.212075	-0.283279
	0.212629	-0.286357
	0.213182	-0.29052
	0.213736	-0.295355
	0.21429	-0.299448
	0.214843	-0.303685
	0.215397	-0.308572
	0.21595	-0.311753
	0.216504	-0.316362
	0.217057	-0.320295
	0.217611	-0.323406
	0.218164	-0.327566
	0.218718	-0.332228
	0.219271	-0.336647
	0.219825	-0.340172
	0.220378	-0.343333
	0.220932	-0.347075
	0.221485	-0.351253
	0.222039	-0.355105
	0.222592	-0.3594
	0.223146	-0.36284
	0.223699	-0.365377
	0.224253	-0.368524
	0.224806	-0.37141
	0.22536	-0.374328
	0.225913	-0.377398
	0.226467	-0.380951
	0.22702	-0.384229
	0.227574	-0.387775
	0.228127	-0.391833
	0.228681	-0.395244
	0.229234	-0.3984
	0.229788	-0.400514
	0.230341	-0.402803
	0.230895	-0.406274
	0.231448	-0.410136
	0.232002	-0.41224
	0.232555	-0.414925
	0.233109	-0.417161
	0.233662	-0.419309
	0.234216	-0.421163
	0.23477	-0.423462
	0.235323	-0.426193
	0.235877	-0.42774
	0.23643	-0.430193
	0.236984	-0.433513
	0.237537	-0.435672
	0.238091	-0.437791
	0.238644	-0.440336
	0.239198	-0.443074
	0.239751	-0.446028
	0.240305	-0.447569
	0.240858	-0.448739
	0.241412	-0.451601
	0.241965	-0.454746
	0.242519	-0.457081
	0.243072	-0.459309
	0.243626	-0.460839
	0.244179	-0.463333
	0.244733	-0.465752
	0.245286	-0.468434
	0.24584	-0.470229
	0.246393	-0.472051
	0.246947	-0.473799
	0.2475	-0.476294
	0.248054	-0.478224
	0.248607	-0.480152
	0.249161	-0.483328
	0.249714	-0.486162
	0.250268	-0.488793
	0.250821	-0.492683
	0.251375	-0.495273
	0.251928	-0.49793
	0.252482	-0.500619
	0.253035	-0.502915
	0.253589	-0.505274
	0.254142	-0.508842
	0.254696	-0.511881
	0.25525	-0.51367
	0.255803	-0.516626
	0.256357	-0.519646
	0.25691	-0.52297
	0.257464	-0.52631
	0.258017	-0.528684
	0.258571	-0.530673
	0.259124	-0.534533
	0.259678	-0.536902
	0.260231	-0.53911
	0.260785	-0.542449
	0.261338	-0.545986
	0.261892	-0.548683
	0.262445	-0.551743
	0.262999	-0.554078
	0.263552	-0.555935
	0.264106	-0.557907
	0.264659	-0.559991
	0.265213	-0.562132
	0.265766	-0.564731
	0.26632	-0.566798
	0.266873	-0.568608
	0.267427	-0.571263
	0.26798	-0.573133
	0.268534	-0.574796
	0.269087	-0.575714
	0.269641	-0.577114
	0.270194	-0.579613
	0.270748	-0.582102
	0.271301	-0.584107
	0.271855	-0.58599
	0.272408	-0.588426
	0.272962	-0.591373
	0.273515	-0.593972
	0.274069	-0.597748
	0.274622	-0.600282
	0.275176	-0.602322
	0.27573	-0.603926
	0.276283	-0.604618
	0.276837	-0.605535
	0.27739	-0.606919
	0.277944	-0.609252
	0.278497	-0.61085
	0.279051	-0.612313
	0.279604	-0.614427
	0.280158	-0.616113
	0.280711	-0.616723
	0.281265	-0.618066
	0.281818	-0.620637
	0.282372	-0.622787
	0.282925	-0.624082
	0.283479	-0.626556
	0.284032	-0.627874
	0.284586	-0.630801
	0.285139	-0.633636
	0.285693	-0.635508
	0.286246	-0.636956
	0.2868	-0.63912
	0.287353	-0.641294
	0.287907	-0.642757
	0.28846	-0.64458
	0.289014	-0.646612
	0.289567	-0.647984
	0.290121	-0.649703
	0.290674	-0.651599
	0.291228	-0.653482
	0.291781	-0.656066
	0.292335	-0.658694
	0.292888	-0.659889
	0.293442	-0.661836
	0.293995	-0.663789
	0.294549	-0.66551
	0.295102	-0.666677
	0.295656	-0.668533
	0.29621	-0.670386
	0.296763	-0.672022
	0.297317	-0.674009
	0.29787	-0.675454
	0.298424	-0.677385
	0.298977	-0.679255
	0.299531	-0.68064
	0.300084	-0.682463
	0.300638	-0.683012
	0.301191	-0.684094
	0.301745	-0.686062
	0.302298	-0.688156
	0.302852	-0.690437
	0.303405	-0.693164
	0.303959	-0.695369
	0.304512	-0.69621
	0.305066	-0.69782
	0.305619	-0.699468
	0.306173	-0.701915
	0.306726	-0.703722
	0.30728	-0.706059
	0.307833	-0.707706
	0.308387	-0.709308
	0.30894	-0.709998
	0.309494	-0.71123
	0.310047	-0.711614
	0.310601	-0.713061
	0.311154	-0.713105
	0.311708	-0.713209
	0.312261	-0.714151
	0.312815	-0.714938
	0.313368	-0.715401
	0.313922	-0.716678
	0.314475	-0.717463
	0.315029	-0.718001
	0.315582	-0.719116
	0.316136	-0.72068
	0.31669	-0.72292
	0.317243	-0.723816
	0.317797	-0.724782
	0.31835	-0.725678
	0.318904	-0.726521
	0.319457	-0.728476
	0.320011	-0.729293
	0.320564	-0.730458
	0.321118	-0.732309
	0.321671	-0.733983
	0.322225	-0.735161
	0.322778	-0.736151
	0.323332	-0.737276
	0.323885	-0.738202
	0.324439	-0.738736
	0.324992	-0.739512
	0.325546	-0.740269
	0.326099	-0.741332
	0.326653	-0.742632
	0.327206	-0.743488
	0.32776	-0.744958
	0.328313	-0.745134
	0.328867	-0.746634
	0.32942	-0.747535
	0.329974	-0.748197
	0.330527	-0.748275
	0.331081	-0.748655
	0.331634	-0.749517
	0.332188	-0.750347
	0.332741	-0.750503
	0.333295	-0.751786
	0.333848	-0.752822
	0.334402	-0.752616
	0.334955	-0.752538
	0.335509	-0.753187
	0.336062	-0.754898
	0.336616	-0.755575
	0.33717	-0.755939
	0.337723	-0.756296
	0.338277	-0.75715
	0.33883	-0.758883
	0.339384	-0.760266
	0.339937	-0.761989
	0.340491	-0.762404
	0.341044	-0.762736
	0.341598	-0.763772
	0.342151	-0.764225
	0.342705	-0.764266
	0.343258	-0.764611
	0.343812	-0.765515
	0.344365	-0.766411
	0.344919	-0.767816
	0.345472	-0.768595
	0.346026	-0.76912
	0.346579	-0.770168
	0.347133	-0.770393
	0.347686	-0.769983
	0.34824	-0.770037
	0.348793	-0.770194
	0.349347	-0.770208
	0.3499	-0.771263
	0.350454	-0.773122
	0.351007	-0.774337
	0.351561	-0.774657
	0.352114	-0.775588
	0.352668	-0.775431
	0.353221	-0.777189
	0.353775	-0.778151
	0.354328	-0.779471
	0.354882	-0.779711
	0.355435	-0.780055
	0.355989	-0.780198
	0.356542	-0.781367
	0.357096	-0.782666
	0.35765	-0.783852
	0.358203	-0.78445
	0.358757	-0.785778
	0.35931	-0.786174
	0.359864	-0.7878
	0.360417	-0.789369
	0.360971	-0.790801
	0.361524	-0.792056
	0.362078	-0.792285
	0.362631	-0.793543
	0.363185	-0.796012
	0.363738	-0.797986
	0.364292	-0.799093
	0.364845	-0.799823
	0.365399	-0.800068
	0.365952	-0.800646
	0.366506	-0.80178
	0.367059	-0.803406
	0.367613	-0.804245
	0.368166	-0.805631
	0.36872	-0.806752
	0.369273	-0.806697
	0.369827	-0.808635
	0.37038	-0.808298
	0.370934	-0.808493
	0.371487	-0.808914
	0.372041	-0.809701
	0.372594	-0.810566
	0.373148	-0.811199
	0.373701	-0.812341
	0.374255	-0.81376
	0.374808	-0.814959
	0.375362	-0.816538
	0.375915	-0.817188
	0.376469	-0.817593
	0.377022	-0.818632
	0.377576	-0.820108
	0.37813	-0.821263
	0.378683	-0.822028
	0.379237	-0.822702
	0.37979	-0.823497
	0.380344	-0.824408
	0.380897	-0.825256
	0.381451	-0.825795
	0.382004	-0.828204
	0.382558	-0.829157
	0.383111	-0.830988
	0.383665	-0.832206
	0.384218	-0.833243
	0.384772	-0.834196
	0.385325	-0.834166
	0.385879	-0.833885
	0.386432	-0.833404
	0.386986	-0.833716
	0.387539	-0.833985
	0.388093	-0.835381
	0.388646	-0.835648
	0.3892	-0.833812
	0.389753	-0.832897
	0.390307	-0.832891
	0.39086	-0.833071
	0.391414	-0.83333
	0.391967	-0.833921
	0.392521	-0.834551
	0.393074	-0.835283
	0.393628	-0.835666
	0.394181	-0.836186
	0.394735	-0.83722
	0.395288	-0.837349
	0.395842	-0.837426
	0.396395	-0.838174
	0.396949	-0.838409
	0.397502	-0.838655
	0.398056	-0.839028
	0.39861	-0.839778
	0.399163	-0.84025
	0.399717	-0.840791
	0.40027	-0.841905
	0.400824	-0.842186
	0.401377	-0.843369
	0.401931	-0.843702
	0.402484	-0.84406
	0.403038	-0.844381
	0.403591	-0.84441
	0.404145	-0.84481
	0.404698	-0.845028
	0.405252	-0.845059
	0.405805	-0.845556
	0.406359	-0.846522
	0.406912	-0.846852
	0.407466	-0.847053
	0.408019	-0.846324
	0.408573	-0.845354
	0.409126	-0.845284
	0.40968	-0.845553
	0.410233	-0.847416
	0.410787	-0.848594
	0.41134	-0.850118
	0.411894	-0.851693
	0.412447	-0.852242
	0.413001	-0.853118
	0.413554	-0.853916
	0.414108	-0.855734
	0.414661	-0.857017
	0.415215	-0.858316
	0.415768	-0.858592
	0.416322	-0.860396
	0.416875	-0.860815
	0.417429	-0.861146
	0.417982	-0.861421
	0.418536	-0.861419
	0.41909	-0.86197
	0.419643	-0.862523
	0.420197	-0.86335
	0.42075	-0.863868
	0.421304	-0.864443
	0.421857	-0.865541
	0.422411	-0.866084
	0.422964	-0.868048
	0.423518	-0.867572
	0.424071	-0.867989
	0.424625	-0.869048
	0.425178	-0.868945
	0.425732	-0.869113
	0.426285	-0.870096
	0.426839	-0.870341
	0.427392	-0.870528
	0.427946	-0.871162
	0.428499	-0.872357
	0.429053	-0.874311
	0.429606	-0.875128
	0.43016	-0.875734
	0.430713	-0.87677
	0.431267	-0.878021
	0.43182	-0.878863
	0.432374	-0.879348
	0.432927	-0.879557
	0.433481	-0.880424
	0.434034	-0.881748
	0.434588	-0.882805
	0.435141	-0.883568
	0.435695	-0.883961
	0.436248	-0.883635
	0.436802	-0.883812
	0.437355	-0.883839
	0.437909	-0.885087
	0.438462	-0.885939
	0.439016	-0.886335
	0.43957	-0.885563
	0.440123	-0.886531
	0.440677	-0.887519
	0.44123	-0.888015
	0.441784	-0.888932
	0.442337	-0.888708
	0.442891	-0.890256
	0.443444	-0.890994
	0.443998	-0.891955
	0.444551	-0.892848
	0.445105	-0.893135
	0.445658	-0.89339
	0.446212	-0.892736
	0.446765	-0.893891
	0.447319	-0.894716
	0.447872	-0.89515
	0.448426	-0.894819
	0.448979	-0.894949
	0.449533	-0.896691
	0.450086	-0.89784
	0.45064	-0.89869
	0.451193	-0.899236
	0.451747	-0.899789
	0.4523	-0.899937
	0.452854	-0.900534
	0.453407	-0.900847
	0.453961	-0.900178
	0.454514	-0.90009
	0.455068	-0.901108
	0.455621	-0.901901
	0.456175	-0.902066
	0.456728	-0.902127
	0.457282	-0.903094
	0.457835	-0.902865
	0.458389	-0.903167
	0.458943	-0.903485
	0.459496	-0.903709
	0.46005	-0.904235
	0.460603	-0.905081
	0.461157	-0.905307
	0.46171	-0.905707
	0.462264	-0.907178
	0.462817	-0.908305
	0.463371	-0.907686
	0.463924	-0.908194
	0.464478	-0.908307
	0.465031	-0.908943
	0.465585	-0.909726
	0.466138	-0.910638
	0.466692	-0.91169
	0.467245	-0.913387
	0.467799	-0.913628
	0.468352	-0.914225
	0.468906	-0.914911
	0.469459	-0.915418
	0.470013	-0.915822
	0.470566	-0.91738
	0.47112	-0.919428
	0.471673	-0.92115
	0.472227	-0.921605
	0.47278	-0.922084
	0.473334	-0.923379
	0.473887	-0.924556
	0.474441	-0.924587
	0.474994	-0.924124
	0.475548	-0.92435
	0.476101	-0.924717
	0.476655	-0.925952
	0.477208	-0.926944
	0.477762	-0.928692
	0.478315	-0.930362
	0.478869	-0.930741
	0.479422	-0.931242
	0.479976	-0.931781
	0.48053	-0.932211
	0.481083	-0.932775
	0.481637	-0.933635
	0.48219	-0.933848
	0.482744	-0.933965
	0.483297	-0.935701
	0.483851	-0.937478
	0.484404	-0.938752
	0.484958	-0.939561
	0.485511	-0.940023
	0.486065	-0.941283
	0.486618	-0.942167
	0.487172	-0.943827
	0.487725	-0.944254
	0.488279	-0.944882
	0.488832	-0.945743
	0.489386	-0.946641
	0.489939	-0.948221
	0.490493	-0.949884
	0.491046	-0.949672
	0.4916	-0.950348
	0.492153	-0.951338
	0.492707	-0.952103
	0.49326	-0.951711
	0.493814	-0.952094
	0.494367	-0.952601
	0.494921	-0.953602
	0.495474	-0.954968
	0.496028	-0.95622
	0.496581	-0.956512
	0.497135	-0.955982
	0.497688	-0.957283
	0.498242	-0.958645
	0.498795	-0.959432
	0.499349	-0.960391
	0.499902	-0.961522
	0.500456	-0.962633
	0.50101	-0.963177
	0.501563	-0.964318
	0.502117	-0.965536
	0.50267	-0.965831
	0.503224	-0.966287
	0.503777	-0.966157
	0.504331	-0.967003
	0.504884	-0.968385
	0.505438	-0.969501
	0.505991	-0.97093
	0.506545	-0.972313
	0.507098	-0.973331
	0.507652	-0.975076
	0.508205	-0.976069
	0.508759	-0.9767
	0.509312	-0.976861
	0.509866	-0.97681
	0.510419	-0.977445
	0.510973	-0.978144
	0.511526	-0.978601
	0.51208	-0.978693
	0.512633	-0.979727
	0.513187	-0.979921
	0.51374	-0.980364
	0.514294	-0.980452
	0.514847	-0.98075
	0.515401	-0.98119
	0.515954	-0.982176
	0.516508	-0.981984
	0.517061	-0.981754
	0.517615	-0.981901
	0.518168	-0.9829
	0.518722	-0.98365
	0.519275	-0.984488
	0.519829	-0.984707
	0.520382	-0.98475
	0.520936	-0.984053
	0.52149	-0.984577
	0.522043	-0.9848
	0.522597	-0.985784
	0.52315	-0.984845
	0.523704	-0.98439
	0.524257	-0.984738
	0.524811	-0.986056
	0.525364	-0.986335
	0.525918	-0.986505
	0.526471	-0.986251
	0.527025	-0.985896
	0.527578	-0.985776
	0.528132	-0.986016
	0.528685	-0.985537
	0.529239	-0.985958
	0.529792	-0.985519
	0.530346	-0.985189
	0.530899	-0.984255
	0.531453	-0.983691
	0.532006	-0.983758
	0.53256	-0.984678
	0.533113	-0.98532
	0.533667	-0.986181
	0.53422	-0.986975
	0.534774	-0.987788
	0.535327	-0.987995
	0.535881	-0.989007
	0.536434	-0.988657
	0.536988	-0.989581
	0.537541	-0.990492
	0.538095	-0.990511
	0.538648	-0.991034
	0.539202	-0.99152
	0.539755	-0.992465
	0.540309	-0.992592
	0.540863	-0.992771
	0.541416	-0.992988
	0.54197	-0.993945
	0.542523	-0.994159
	0.543077	-0.993309
	0.54363	-0.992624
	0.544184	-0.993313
	0.544737	-0.993906
	0.545291	-0.99494
	0.545844	-0.99586
	0.546398	-0.996247
	0.546951	-0.996322
	0.547505	-0.996881
	0.548058	-0.995786
	0.548612	-0.996415
	0.549165	-0.998132
	0.549719	-0.998631
	0.550272	-0.998842
	0.550826	-0.999672
	0.551379	-1.00044
	0.551933	-1.00149
	0.552486	-1.00226
	0.55304	-1.00329
	0.553593	-1.00398
	0.554147	-1.0054
	0.5547	-1.00524
	0.555254	-1.00578
	0.555807	-1.00683
	0.556361	-1.00799
	0.556914	-1.00844
	0.557468	-1.00876
	0.558021	-1.00864
	0.558575	-1.0086
	0.559128	-1.00794
	0.559682	-1.0086
	0.560235	-1.00985
	0.560789	-1.01149
	0.561342	-1.01237
	0.561896	-1.01239
	0.56245	-1.012
	0.563003	-1.01314
	0.563557	-1.01338
	0.56411	-1.01417
	0.564664	-1.01473
	0.565217	-1.01541
	0.565771	-1.01586
	0.566324	-1.01644
	0.566878	-1.01673
	0.567431	-1.01709
	0.567985	-1.01853
	0.568538	-1.02037
	0.569092	-1.02122
	0.569645	-1.02155
	0.570199	-1.02099
	0.570752	-1.02101
	0.571306	-1.02228
	0.571859	-1.0229
	0.572413	-1.02364
	0.572966	-1.02492
	0.57352	-1.02607
	0.574073	-1.02624
	0.574627	-1.0267
	0.57518	-1.0272
	0.575734	-1.02823
	0.576287	-1.02931
	0.576841	-1.03042
	0.577394	-1.031
	0.577948	-1.03148
	0.578501	-1.03269
	0.579055	-1.03293
	0.579608	-1.03359
	0.580162	-1.03543
	0.580715	-1.0366
	0.581269	-1.03766
	0.581823	-1.03858
	0.582376	-1.03879
	0.582929	-1.04014
	0.583483	-1.04071
	0.584037	-1.04133
	0.58459	-1.04137
	0.585144	-1.04161
	0.585697	-1.04171
	0.586251	-1.04162
	0.586804	-1.04245
	0.587358	-1.04332
	0.587911	-1.04339
	0.588465	-1.04363
	0.589018	-1.04397
	0.589572	-1.0437
	0.590125	-1.04373
	0.590679	-1.04481
	0.591232	-1.04578
	0.591786	-1.04651
	0.592339	-1.04674
	0.592893	-1.0475
	0.593446	-1.04802
	0.594	-1.0481
	0.594553	-1.04829
	0.595107	-1.04986
	0.59566	-1.05127
	0.596214	-1.05199
	0.596767	-1.05244
	0.597321	-1.05344
	0.597874	-1.05352
	0.598428	-1.05496
	0.598981	-1.05634
	0.599535	-1.05688
	0.600088	-1.05696
	0.600642	-1.05697
	0.601195	-1.05656
	0.601749	-1.05719
	0.602302	-1.05679
	0.602856	-1.0572
	0.60341	-1.0577
	0.603963	-1.05749
	0.604517	-1.05772
	0.60507	-1.05785
	0.605624	-1.05705
	0.606177	-1.05716
	0.606731	-1.05597
	0.607284	-1.05655
	0.607838	-1.0569
	0.608391	-1.05567
	0.608945	-1.05562
	0.609498	-1.05611
	0.610052	-1.05638
	0.610605	-1.05615
	0.611159	-1.05604
	0.611712	-1.0565
	0.612266	-1.05639
	0.612819	-1.05689
	0.613373	-1.05728
	0.613926	-1.05707
	0.61448	-1.05712
	0.615033	-1.05765
	0.615587	-1.05759
	0.61614	-1.05707
	0.616694	-1.05721
	0.617247	-1.05799
	0.617801	-1.05828
	0.618354	-1.05796
	0.618908	-1.05824
	0.619461	-1.0578
	0.620015	-1.05612
	0.620568	-1.05574
	0.621122	-1.0558
	0.621675	-1.05548
	0.622229	-1.05568
	0.622782	-1.05555
	0.623336	-1.0548
	0.62389	-1.05453
	0.624443	-1.05489
	0.624997	-1.05496
	0.62555	-1.05421
	0.626104	-1.05479
	0.626657	-1.05393
	0.627211	-1.05479
	0.627764	-1.05567
	0.628318	-1.05561
	0.628871	-1.05605
	0.629425	-1.05651
	0.629978	-1.05734
	0.630532	-1.05731
	0.631085	-1.0567
	0.631639	-1.05829
	0.632192	-1.05845
	0.632746	-1.05879
	0.633299	-1.05894
	0.633853	-1.05865
	0.634406	-1.05859
	0.63496	-1.05924
	0.635513	-1.05947
	0.636067	-1.06095
	0.63662	-1.06152
	0.637174	-1.06212
	0.637727	-1.06337
	0.638281	-1.06457
	0.638834	-1.066
	0.639388	-1.0665
	0.639941	-1.06765
	0.640495	-1.06844
	0.641048	-1.07034
	0.641602	-1.07111
	0.642155	-1.07047
	0.642709	-1.07092
	0.643263	-1.07129
	0.643816	-1.07166
	0.64437	-1.07228
	0.644923	-1.0736
	0.645477	-1.075
	0.64603	-1.07475
	0.646584	-1.07511
	0.647137	-1.07548
	0.647691	-1.07612
	0.648244	-1.07626
	0.648798	-1.07614
	0.649351	-1.07641
	0.649905	-1.07716
	0.650458	-1.07806
	0.651012	-1.07865
	0.651565	-1.07929
	0.652119	-1.07993
	0.652672	-1.07941
	0.653226	-1.08081
	0.653779	-1.08142
	0.654333	-1.0825
	0.654886	-1.08384
	0.65544	-1.08429
	0.655993	-1.08526
	0.656547	-1.08585
	0.6571	-1.08574
	0.657654	-1.08691
	0.658207	-1.08805
	0.658761	-1.08908
	0.659314	-1.0901
	0.659868	-1.0903
	0.660421	-1.09033
	0.660975	-1.08907
	0.661528	-1.08813
	0.662082	-1.0889
	0.662635	-1.08917
	0.663189	-1.08939
	0.663742	-1.08969
	0.664296	-1.08996
	0.66485	-1.09014
	0.665403	-1.09013
	0.665957	-1.08892
	0.66651	-1.08944
	0.667064	-1.09216
	0.667617	-1.09279
	0.668171	-1.09397
	0.668724	-1.0949
	0.669278	-1.09618
	0.669831	-1.09649
	0.670385	-1.09665
	0.670938	-1.09767
	0.671492	-1.09777
	0.672045	-1.09913
	0.672599	-1.1003
	0.673152	-1.10167
	0.673706	-1.10308
	0.674259	-1.10345
	0.674813	-1.10499
	0.675366	-1.10599
	0.67592	-1.10669
	0.676473	-1.10778
	0.677027	-1.10826
	0.67758	-1.10904
	0.678134	-1.10942
	0.678687	-1.11063
	0.679241	-1.11166
	0.679794	-1.11207
	0.680348	-1.11315
	0.680901	-1.11347
	0.681455	-1.11431
	0.682008	-1.11525
	0.682562	-1.11552
	0.683115	-1.11644
	0.683669	-1.1164
	0.684223	-1.1172
	0.684776	-1.11822
	0.685329	-1.11964
	0.685883	-1.12153
	0.686437	-1.12275
	0.68699	-1.123
	0.687544	-1.12292
	0.688097	-1.12304
	0.688651	-1.12324
	0.689204	-1.12369
	0.689758	-1.12418
	0.690311	-1.12463
	0.690865	-1.12593
	0.691418	-1.12578
	0.691972	-1.12625
	0.692525	-1.12662
	0.693079	-1.12721
	0.693632	-1.12796
	0.694186	-1.12797
	0.694739	-1.12847
	0.695293	-1.12979
	0.695846	-1.13096
	0.6964	-1.13196
	0.696953	-1.1319
	0.697507	-1.13187
	0.69806	-1.13212
	0.698614	-1.13178
	0.699167	-1.13272
	0.699721	-1.13322
	0.700274	-1.13283
	0.700828	-1.13324
	0.701381	-1.13331
	0.701935	-1.13385
	0.702488	-1.13417
	0.703042	-1.13487
	0.703595	-1.13509
	0.704149	-1.13517
	0.704702	-1.13419
	0.705256	-1.13394
	0.70581	-1.13445
	0.706363	-1.13464
	0.706917	-1.13512
	0.70747	-1.13542
	0.708024	-1.13599
	0.708577	-1.13687
	0.709131	-1.13836
	0.709684	-1.13892
	0.710238	-1.14001
	0.710791	-1.14088
	0.711345	-1.14149
	0.711898	-1.14171
	0.712452	-1.14237
	0.713005	-1.14334
	0.713559	-1.14411
	0.714112	-1.14465
	0.714666	-1.14494
	0.715219	-1.1453
	0.715773	-1.14557
	0.716326	-1.14688
	0.71688	-1.14802
	0.717433	-1.14844
	0.717987	-1.1486
	0.71854	-1.14842
	0.719094	-1.1489
	0.719647	-1.14936
	0.720201	-1.14909
	0.720754	-1.14827
	0.721308	-1.14788
	0.721861	-1.14813
	0.722415	-1.14898
	0.722968	-1.14964
	0.723522	-1.15026
	0.724075	-1.15009
	0.724629	-1.15044
	0.725182	-1.1504
	0.725736	-1.15038
	0.72629	-1.15136
	0.726843	-1.15116
	0.727397	-1.15132
	0.72795	-1.15129
	0.728504	-1.15153
	0.729057	-1.15065
	0.729611	-1.15071
	0.730164	-1.15169
	0.730718	-1.15254
	0.731271	-1.15322
	0.731825	-1.15323
	0.732378	-1.15341
	0.732932	-1.15368
	0.733485	-1.15369
	0.734039	-1.154
	0.734592	-1.1544
	0.735146	-1.15407
	0.735699	-1.15418
	0.736253	-1.15455
	0.736806	-1.15488
	0.73736	-1.15587
	0.737913	-1.15572
	0.738467	-1.15697
	0.73902	-1.15731
	0.739574	-1.15778
	0.740127	-1.15827
	0.740681	-1.15919
	0.741234	-1.15866
	0.741788	-1.15857
	0.742341	-1.15825
	0.742895	-1.15946
	0.743448	-1.16028
	0.744002	-1.16084
	0.744555	-1.16076
	0.745109	-1.16166
	0.745663	-1.16288
	0.746216	-1.16351
	0.74677	-1.16333
	0.747323	-1.16353
	0.747877	-1.16445
	0.74843	-1.16522
	0.748984	-1.1662
	0.749537	-1.1668
	0.750091	-1.16742
	0.750644	-1.16831
	0.751198	-1.16904
	0.751751	-1.17076
	0.752305	-1.17219
	0.752858	-1.17259
	0.753412	-1.17341
	0.753965	-1.17498
	0.754519	-1.17595
	0.755072	-1.17624
	0.755626	-1.17595
	0.756179	-1.17585
	0.756733	-1.17688
	0.757286	-1.17755
	0.75784	-1.1781
	0.758393	-1.1785
	0.758947	-1.17843
	0.7595	-1.17861
	0.760054	-1.17996
	0.760607	-1.18039
	0.761161	-1.18106
	0.761714	-1.18188
	0.762268	-1.18268
	0.762821	-1.18391
	0.763375	-1.18355
	0.763928	-1.18397
	0.764482	-1.1843
	0.765035	-1.18604
	0.765589	-1.18662
	0.766142	-1.18727
	0.766696	-1.18813
	0.76725	-1.18908
	0.767803	-1.19022
	0.768357	-1.19175
	0.76891	-1.19219
	0.769464	-1.19312
	0.770017	-1.19427
	0.770571	-1.19451
	0.771124	-1.19473
	0.771678	-1.19582
	0.772231	-1.19614
	0.772785	-1.19674
	0.773338	-1.19688
	0.773892	-1.19687
	0.774445	-1.1973
	0.774999	-1.19812
	0.775552	-1.19853
	0.776106	-1.19934
	0.776659	-1.19912
	0.777213	-1.20006
	0.777766	-1.20146
	0.77832	-1.2013
	0.778873	-1.20179
	0.779427	-1.20284
	0.77998	-1.20341
	0.780534	-1.20422
	0.781087	-1.20464
	0.781641	-1.20477
	0.782194	-1.20548
	0.782748	-1.20673
	0.783301	-1.20712
	0.783855	-1.20693
	0.784408	-1.20653
	0.784962	-1.20677
	0.785515	-1.20737
	0.786069	-1.20746
	0.786623	-1.20768
	0.787176	-1.20858
	0.78773	-1.2082
	0.788283	-1.20894
	0.788837	-1.20939
	0.78939	-1.2092
	0.789944	-1.2094
	0.790497	-1.20843
	0.791051	-1.2096
	0.791604	-1.20998
	0.792158	-1.2106
	0.792711	-1.21033
	0.793265	-1.20979
	0.793818	-1.21033
	0.794372	-1.2101
	0.794925	-1.20955
	0.795479	-1.20982
	0.796032	-1.2103
	0.796586	-1.211
	0.797139	-1.21032
	0.797693	-1.21006
	0.798246	-1.21041
	0.7988	-1.21061
	0.799353	-1.21125
	0.799907	-1.21139
	0.80046	-1.21087
	0.801014	-1.21027
	0.801567	-1.20935
	0.802121	-1.20924
	0.802674	-1.20817
	0.803228	-1.20864
	0.803781	-1.20892
	0.804335	-1.20835
	0.804888	-1.20913
	0.805442	-1.21002
	0.805995	-1.21019
	0.806549	-1.21072
	0.807103	-1.2108
	0.807656	-1.21052
	0.80821	-1.21033
	0.808763	-1.21104
	0.809317	-1.21216
	0.80987	-1.21231
	0.810424	-1.21161
	0.810977	-1.21179
	0.811531	-1.21352
	0.812084	-1.21285
	0.812638	-1.21219
	0.813191	-1.21303
	0.813745	-1.21321
	0.814298	-1.21464
	0.814852	-1.21563
	0.815405	-1.21617
	0.815959	-1.21724
	0.816512	-1.21777
	0.817066	-1.21756
	0.817619	-1.21707
	0.818173	-1.21664
	0.818726	-1.21573
	0.81928	-1.2162
	0.819833	-1.21811
	0.820387	-1.21888
	0.82094	-1.219
	0.821494	-1.22069
	0.822047	-1.22115
	0.822601	-1.22225
	0.823154	-1.22216
	0.823708	-1.22257
	0.824261	-1.22322
	0.824815	-1.22325
	0.825368	-1.22322
	0.825922	-1.22409
	0.826476	-1.22511
	0.827029	-1.22629
	0.827582	-1.22622
	0.828136	-1.22608
	0.82869	-1.22637
	0.829243	-1.22754
	0.829797	-1.22839
	0.83035	-1.22848
	0.830904	-1.22854
	0.831457	-1.22781
	0.832011	-1.22857
	0.832564	-1.22889
	0.833118	-1.22897
	0.833671	-1.22935
	0.834225	-1.22945
	0.834778	-1.22978
	0.835332	-1.23033
	0.835885	-1.2297
	0.836439	-1.22844
	0.836992	-1.22895
	0.837546	-1.22939
	0.838099	-1.22941
	0.838653	-1.2291
	0.839206	-1.22877
	0.83976	-1.22912
	0.840313	-1.22857
	0.840867	-1.22766
	0.84142	-1.22689
	0.841974	-1.22684
	0.842527	-1.22741
	0.843081	-1.22746
	0.843634	-1.22873
	0.844188	-1.22855
	0.844741	-1.22811
	0.845295	-1.22802
	0.845848	-1.22874
	0.846402	-1.22772
	0.846955	-1.22719
	0.847509	-1.22763
	0.848063	-1.22825
	0.848616	-1.22749
	0.84917	-1.22749
	0.849723	-1.22759
	0.850277	-1.22862
	0.85083	-1.22896
	0.851384	-1.22831
	0.851937	-1.22897
	0.852491	-1.2296
	0.853044	-1.23047
	0.853598	-1.23031
	0.854151	-1.22964
	0.854705	-1.22919
	0.855258	-1.22891
	0.855812	-1.2291
	0.856365	-1.23041
	0.856919	-1.23093
	0.857472	-1.23164
	0.858026	-1.23177
	0.858579	-1.23166
	0.859133	-1.2322
	0.859686	-1.23296
	0.86024	-1.23384
	0.860793	-1.23467
	0.861347	-1.23594
	0.8619	-1.23647
	0.862454	-1.23781
	0.863007	-1.2385
	0.863561	-1.24021
	0.864114	-1.24156
	0.864668	-1.24114
	0.865221	-1.24152
	0.865775	-1.24236
	0.866328	-1.2425
	0.866882	-1.24333
	0.867435	-1.24344
	0.867989	-1.24463
	0.868542	-1.24503
	0.869096	-1.24559
	0.86965	-1.24645
	0.870203	-1.24787
	0.870757	-1.2488
	0.87131	-1.24875
	0.871864	-1.25039
	0.872417	-1.25073
	0.872971	-1.25118
	0.873524	-1.25152
	0.874078	-1.25255
	0.874631	-1.25382
	0.875185	-1.25494
	0.875738	-1.25532
	0.876292	-1.25667
	0.876845	-1.25731
	0.877399	-1.25853
	0.877952	-1.25861
	0.878506	-1.25906
	0.879059	-1.25993
	0.879613	-1.26072
	0.880166	-1.26169
	0.88072	-1.26179
	0.881273	-1.26203
	0.881827	-1.26153
	0.88238	-1.26182
	0.882934	-1.26279
	0.883487	-1.26276
	0.884041	-1.26355
	0.884594	-1.26341
	0.885148	-1.26344
	0.885701	-1.26421
	0.886255	-1.26431
	0.886808	-1.26427
	0.887362	-1.26358
	0.887915	-1.26319
	0.888469	-1.26361
	0.889023	-1.26391
	0.889576	-1.26484
	0.89013	-1.26484
	0.890683	-1.26591
	0.891237	-1.26726
	0.89179	-1.2679
	0.892344	-1.26769
	0.892897	-1.26858
	0.893451	-1.26922
	0.894004	-1.26934
	0.894558	-1.26747
	0.895111	-1.26652
	0.895665	-1.26646
	0.896218	-1.2672
	0.896772	-1.26745
	0.897325	-1.26805
	0.897879	-1.26826
	0.898432	-1.26937
	0.898986	-1.26952
	0.899539	-1.26913
	0.900093	-1.26881
	0.900646	-1.2689
	0.9012	-1.26919
	0.901753	-1.26819
	0.902307	-1.26878
	0.90286	-1.27028
	0.903414	-1.27179
	0.903967	-1.2728
	0.904521	-1.27303
	0.905074	-1.27305
	0.905628	-1.27386
	0.906181	-1.27445
	0.906735	-1.27476
	0.907288	-1.27477
	0.907842	-1.27485
	0.908395	-1.27567
	0.908949	-1.27591
	0.909503	-1.27559
	0.910056	-1.27679
	0.91061	-1.27582
	0.911163	-1.27522
	0.911717	-1.27588
	0.91227	-1.27594
	0.912824	-1.27731
	0.913377	-1.27705
	0.913931	-1.277
	0.914484	-1.27747
	0.915038	-1.27758
	0.915591	-1.27769
	0.916145	-1.27751
	0.916698	-1.27707
	0.917252	-1.27872
	0.917805	-1.27846
	0.918359	-1.27825
	0.918912	-1.27867
	0.919466	-1.27948
	0.920019	-1.2814
	0.920573	-1.28304
	0.921126	-1.28317
	0.92168	-1.28199
	0.922233	-1.28187
	0.922787	-1.2828
	0.92334	-1.28413
	0.923894	-1.28435
	0.924447	-1.2846
	0.925001	-1.28476
	0.925554	-1.28595
	0.926108	-1.28549
	0.926661	-1.28623
	0.927215	-1.28807
	0.927768	-1.28806
	0.928322	-1.28743
	0.928875	-1.28654
	0.929429	-1.28628
	0.929982	-1.28709
	0.930536	-1.28783
	0.93109	-1.28715
	0.931643	-1.28791
	0.932197	-1.28845
	0.93275	-1.28779
	0.933304	-1.2879
	0.933857	-1.28726
	0.934411	-1.28695
	0.934964	-1.28675
	0.935518	-1.28717
	0.936071	-1.28796
	0.936625	-1.28755
	0.937178	-1.28763
	0.937732	-1.2878
	0.938285	-1.28819
	0.938839	-1.28821
	0.939392	-1.28781
	0.939946	-1.28848
	0.940499	-1.28937
	0.941053	-1.28898
	0.941606	-1.28942
	0.94216	-1.28959
	0.942713	-1.29014
	0.943267	-1.29089
	0.94382	-1.29115
	0.944374	-1.29124
	0.944927	-1.28959
	0.945481	-1.28873
	0.946034	-1.29081
	0.946588	-1.29252
	0.947141	-1.29297
	0.947695	-1.29242
	0.948248	-1.29239
	0.948802	-1.29221
	0.949355	-1.2927
	0.949909	-1.29238
	0.950463	-1.29172
	0.951016	-1.29249
	0.95157	-1.29179
	0.952123	-1.29057
	0.952677	-1.29115
	0.95323	-1.29162
	0.953784	-1.29168
	0.954337	-1.29202
	0.954891	-1.29221
	0.955444	-1.293
	0.955998	-1.29295
	0.956551	-1.29388
	0.957105	-1.29519
	0.957658	-1.29691
	0.958212	-1.2976
	0.958765	-1.29843
	0.959319	-1.30076
	0.959872	-1.30041
	0.960426	-1.30115
	0.960979	-1.30254
	0.961533	-1.30318
	0.962086	-1.30452
	0.96264	-1.30478
	0.963193	-1.30448
	0.963747	-1.30487
	0.9643	-1.30619
	0.964854	-1.30729
	0.965407	-1.30813
	0.965961	-1.30955
	0.966514	-1.30954
	0.967068	-1.30938
	0.967621	-1.30969
	0.968175	-1.30969
	0.968728	-1.30975
	0.969282	-1.3109
	0.969835	-1.31258
	0.970389	-1.31353
	0.970942	-1.313
	0.971496	-1.31282
	0.97205	-1.31352
	0.972603	-1.31398
	0.973157	-1.3149
	0.97371	-1.31529
	0.974264	-1.31551
	0.974817	-1.31604
	0.975371	-1.31708
	0.975924	-1.31859
	0.976478	-1.31849
	0.977031	-1.32023
	0.977585	-1.32006
	0.978138	-1.32088
	0.978692	-1.32217
	0.979245	-1.32283
	0.979799	-1.32285
	0.980352	-1.32289
	0.980906	-1.32428
	0.981459	-1.3244
	0.982013	-1.32509
	0.982566	-1.32565
	0.98312	-1.32513
	0.983673	-1.3261
	0.984227	-1.32653
	0.98478	-1.32757
	0.985334	-1.32821
	0.985887	-1.32782
	0.986441	-1.32841
	0.986994	-1.32838
	0.987548	-1.32882
	0.988101	-1.3297
	0.988655	-1.32961
	0.989208	-1.33008
	0.989762	-1.32997
	0.990315	-1.32973
	0.990869	-1.32879
	0.991423	-1.32989
	0.991976	-1.32997
	0.99253	-1.33051
	0.993083	-1.33132
	0.993637	-1.33235
	0.99419	-1.33243
	0.994744	-1.33238
	0.995297	-1.33341
	0.995851	-1.33291
	0.996404	-1.33373
	0.996958	-1.33451
	0.997511	-1.33523
	0.998065	-1.33524
	0.998618	-1.33624
	0.999172	-1.33765
	0.999725	-1.33913
	1.00028	-1.33926
	1.00083	-1.3383
	1.00139	-1.33943
	1.00194	-1.33935
	1.00249	-1.34011
	1.00305	-1.34023
	1.0036	-1.3403
	1.00415	-1.34109
	1.00471	-1.3407
	1.00526	-1.34035
	1.00581	-1.33995
	1.00637	-1.34026
	1.00692	-1.34001
	1.00747	-1.34018
	1.00803	-1.34076
	1.00858	-1.3403
	1.00913	-1.34001
	1.00969	-1.34
	1.01024	-1.34116
	1.0108	-1.34166
	1.01135	-1.34135
	1.0119	-1.34193
	1.01246	-1.34227
	1.01301	-1.3425
	1.01356	-1.34299
	1.01412	-1.34246
	1.01467	-1.34247
	1.01522	-1.34283
	1.01578	-1.34375
	1.01633	-1.34467
	1.01688	-1.34443
	1.01744	-1.34494
	1.01799	-1.34442
	1.01855	-1.34426
	1.0191	-1.3443
	1.01965	-1.34381
	1.02021	-1.34355
	1.02076	-1.34249
	1.02131	-1.34292
	1.02187	-1.34187
	1.02242	-1.34108
	1.02297	-1.34019
	1.02353	-1.34014
	1.02408	-1.33975
	1.02463	-1.33856
	1.02519	-1.33762
	1.02574	-1.33791
	1.02629	-1.33773
	1.02685	-1.33717
	1.0274	-1.33697
	1.02795	-1.33673
	1.02851	-1.33701
	1.02906	-1.3376
	1.02961	-1.33689
	1.03017	-1.33731
	1.03072	-1.33848
	1.03128	-1.33957
	1.03183	-1.33971
	1.03238	-1.33906
	1.03294	-1.33859
	1.03349	-1.33873
	1.03404	-1.33916
	1.0346	-1.33992
	1.03515	-1.34045
	1.0357	-1.33926
	1.03626	-1.339
	1.03681	-1.34027
	1.03736	-1.34011
	1.03792	-1.34007
	1.03847	-1.33998
	1.03903	-1.34023
	1.03958	-1.34067
	1.04013	-1.34018
	1.04069	-1.34013
	1.04124	-1.34042
	1.04179	-1.3408
	1.04235	-1.34107
	1.0429	-1.34142
	1.04345	-1.34133
	1.04401	-1.34027
	1.04456	-1.34042
	1.04511	-1.34126
	1.04567	-1.34115
	1.04622	-1.3415
	1.04677	-1.34187
	1.04733	-1.34249
	1.04788	-1.34323
	1.04843	-1.34359
	1.04899	-1.34397
	1.04954	-1.34521
	1.0501	-1.34534
	1.05065	-1.34596
	1.0512	-1.34718
	1.05175	-1.34824
	1.05231	-1.34888
	1.05286	-1.34912
	1.05342	-1.34928
	1.05397	-1.34914
	1.05452	-1.34992
	1.05508	-1.35069
	1.05563	-1.35039
	1.05618	-1.34941
	1.05674	-1.34902
	1.05729	-1.34913
	1.05784	-1.34954
	1.0584	-1.35024
	1.05895	-1.35068
	1.0595	-1.34989
	1.06006	-1.34885
	1.06061	-1.34851
	1.06116	-1.34855
	1.06172	-1.34831
	1.06227	-1.34781
	1.06283	-1.34756
	1.06338	-1.34773
	1.06393	-1.34697
	1.06449	-1.34765
	1.06504	-1.34697
	1.06559	-1.34641
	1.06615	-1.34562
	1.0667	-1.34567
	1.06725	-1.34609
	1.06781	-1.34612
	1.06836	-1.34607
	1.06891	-1.34645
	1.06947	-1.34654
	1.07002	-1.3457
	1.07058	-1.34553
	1.07113	-1.34523
	1.07168	-1.34452
	1.07224	-1.34406
	1.07279	-1.34288
	1.07334	-1.34273
	1.0739	-1.34156
	1.07445	-1.3399
	1.075	-1.33858
	1.07556	-1.33612
	1.07611	-1.33362
	1.07666	-1.33266
	1.07722	-1.33185
	1.07777	-1.33127
	1.07832	-1.33003
	1.07888	-1.32884
	1.07943	-1.32736
	1.07998	-1.32558
	1.08054	-1.32464
	1.08109	-1.32491
	1.08164	-1.32427
	1.0822	-1.32372
	1.08275	-1.32335
	1.08331	-1.32304
	1.08386	-1.32176
	1.08441	-1.32132
	1.08497	-1.32152
	1.08552	-1.32207
	1.08607	-1.32176
	1.08663	-1.32046
	1.08718	-1.32
	1.08773	-1.32058
	1.08829	-1.31954
	1.08884	-1.31916
	1.08939	-1.31938
	1.08995	-1.31945
	1.0905	-1.32012
	1.09106	-1.32088
	1.09161	-1.32146
	1.09216	-1.32242
	1.09272	-1.32282
	1.09327	-1.32269
	1.09382	-1.32247
	1.09438	-1.32335
	1.09493	-1.32611
	1.09548	-1.32754
	1.09604	-1.32861
	1.09659	-1.32958
	1.09714	-1.33099
	1.0977	-1.33181
	1.09825	-1.33327
	1.0988	-1.33352
	1.09936	-1.3349
	1.09991	-1.33616
	1.10047	-1.33819
	1.10102	-1.34087
	1.10157	-1.34233
	1.10213	-1.34382
	1.10268	-1.34498
	1.10323	-1.34647
	1.10379	-1.3477
	1.10434	-1.34973
[truncated: 51,448 more rows]

## Sheet: Fig S2
	Figure S2 c					Figure S2 a													Figure S2 b
	Chrom.1		Chrom.1
	UV 1_280		Fraction
	ml	mAU	ml	Fraction
	-0.000413	-4.40492	6.01748	1.A.1
	0.000419	-4.77412	6.31736	1.A.2
	0.00125	-4.83607	6.6172	1.A.3
	0.002082	-4.83487	6.91728	1.A.4
	0.002913	-4.83413	7.21713	1.A.5
	0.003745	-4.83329	7.51721	1.A.6
	0.004576	-4.83243	7.81729	1.A.7
	0.005407	-4.83177	8.11713	1.A.8
	0.006239	-4.83177	8.41721	1.A.9
	0.00707	-4.83121	8.71729	1.A.10
	0.007902	-4.83143	9.01797	1.A.11
	0.008733	-4.83071	9.31724	1.A.12
	0.009565	-4.83003	9.6179	1.B.1
	0.010396	-4.82962	9.91799	1.B.2
	0.011227	-4.82998	10.2181	1.B.3
	0.012059	-4.82892	10.5179	1.B.4
	0.01289	-4.82872	10.818	1.B.5
	0.013722	-4.82811	11.1181	1.B.6
	0.014553	-4.82827	11.4179	1.B.7
	0.015385	-4.82852	11.718	1.B.8
	0.016216	-4.82797	12.0179	1.B.9
	0.017048	-4.82743	12.3179	1.B.10
	0.017879	-4.82697	12.618	1.B.11		Figure S2 c							Figure S2 g
	0.01871	-4.82691	12.9179	1.B.12
	0.019542	-4.82669	13.2179	1.C.1
	0.020373	-4.82664	13.518	1.C.2
	0.021205	-4.82651	13.8187	1.C.3
	0.022036	-4.82658	14.1188	1.C.4
	0.022868	-4.82647	14.4186	1.C.5
	0.023699	-4.82536	14.7187	1.C.6
	0.02453	-4.82527	15.0188	1.C.7
	0.025362	-4.82487	15.3186	1.C.8
	0.026193	-4.8256	15.6187	1.C.9
	0.027025	-4.82565	15.9188	1.C.10
	0.027856	-4.82528	16.2186	1.C.11
	0.028688	-4.82458	16.5187	1.C.12
	0.029519	-4.8238	16.8186	1.D.1
	0.03035	-4.82328	17.1187	1.D.2
	0.031182	-4.82339	17.4187	1.D.3
	0.032013	-4.8236	17.7186	1.D.4
	0.032845	-4.82301	18.0187	1.D.5
	0.033676	-4.8221	18.3188	1.D.6
	0.034508	-4.82154	18.6186	1.D.7
	0.035339	-4.82137	18.9187	1.D.8
	0.03617	-4.82192	19.2193	1.D.9
	0.037002	-4.82255	19.5186	1.D.10
	0.037833	-4.82348	19.8187	1.D.11
	0.038665	-4.82263	20.1194	1.D.12
	0.039496	-4.82227	20.4194	1.E.1
	0.040328	-4.82193	20.7187	1.E.2
	0.041159	-4.82228	21.0194	1.E.3
	0.04199	-4.82205	21.3195	1.E.4
	0.042822	-4.82218	21.6193	1.E.5
	0.043653	-4.82214	21.9194	1.E.6
	0.044485	-4.8223	22.2195	1.E.7
	0.045316	-4.82244	22.5193	1.E.8
	0.046148	-4.8235	22.8194	1.E.9
	0.046979	-4.82379	23.1195	1.E.10
	0.047811	-4.82328	23.4193	1.E.11
	0.048642	-4.82379	23.7194	1.E.12
	0.049473	-4.82402	24.0193	1.F.1
	0.050305	-4.82431	24.3193	1.F.2
	0.051136	-4.82426	24.6194	1.F.3
	0.051968	-4.82465	24.9193	1.F.4
	0.052799	-4.82442	25.2193	1.F.5
	0.053631	-4.82463	25.5194	1.F.6
	0.054462	-4.82383	25.8201	1.F.7
	0.055293	-4.82463	26.0417	Waste(Frac)
	0.056125	-4.82497	26.0426	Waste(Frac)
	0.056956	-4.82475
	0.057788	-4.82527
	0.058619	-4.82506
	0.059451	-4.82506
	0.060282	-4.82461
	0.061113	-4.82496
	0.061945	-4.82516
	0.062776	-4.82509
	0.063608	-4.8246
	0.064439	-4.825
	0.065271	-4.82522
	0.066102	-4.82541
	0.066933	-4.82536
	0.067765	-4.82473
	0.068596	-4.82498
	0.069428	-4.8248
	0.070259	-4.82456
	0.071091	-4.82454
	0.071922	-4.82413
	0.072754	-4.82394
	0.073585	-4.82422
	0.074416	-4.82476
	0.075248	-4.82499
	0.076079	-4.82564
	0.076911	-4.82555
	0.077742	-4.82615
	0.078574	-4.82658
	0.079405	-4.8259
	0.080236	-4.82649
	0.081068	-4.82611
	0.081899	-4.82573
	0.082731	-4.82542
	0.083562	-4.82542
	0.084394	-4.82551
	0.085225	-4.82593
	0.086056	-4.8252
	0.086888	-4.82566
	0.087719	-4.82492
	0.088551	-4.82531
	0.089382	-4.82625
	0.090214	-4.82645
	0.091045	-4.82698
	0.091876	-4.82731
	0.092708	-4.82696
	0.093539	-4.82656
	0.094371	-4.82695
	0.095202	-4.82696
	0.096034	-4.82689
	0.096865	-4.82596
	0.097696	-4.82494
	0.098528	-4.8247
	0.099359	-4.82409
	0.100191	-4.82446
	0.101022	-4.82478
	0.101854	-4.82471
	0.102685	-4.82491
	0.103517	-4.82448
	0.104348	-4.82473
	0.105179	-4.82492
	0.106011	-4.82465
	0.106842	-4.82484
	0.107674	-4.82532
	0.108505	-4.82531
	0.109337	-4.82534
	0.110168	-4.82509
	0.110999	-4.82524
	0.111831	-4.82521
	0.112662	-4.8251
	0.113494	-4.82424
	0.114325	-4.82392
	0.115157	-4.8236
	0.115988	-4.82376
	0.116819	-4.82397
	0.117651	-4.82418
	0.118482	-4.82397
	0.119314	-4.82285
	0.120145	-4.82216
	0.120977	-4.82142
	0.121808	-4.82152
	0.122639	-4.82158
	0.123471	-4.82254
	0.124302	-4.82269
	0.125134	-4.8231
	0.125965	-4.82324
	0.126797	-4.82288
	0.127628	-4.82357
	0.128459	-4.82404
	0.129291	-4.82482
	0.130122	-4.82521
	0.130954	-4.82538
	0.131785	-4.8263
	0.132617	-4.82583
	0.133448	-4.82533
	0.13428	-4.82634
	0.135111	-4.82669
	0.135942	-4.82691
	0.136774	-4.82755
	0.137605	-4.82847
	0.138437	-4.82889
	0.139268	-4.82983
	0.1401	-4.83072
	0.140931	-4.83193
	0.141762	-4.8328
	0.142594	-4.83338
	0.143425	-4.83377
	0.144257	-4.83428
	0.145088	-4.83524
	0.14592	-4.8358
	0.146751	-4.83627
	0.147582	-4.83694
	0.148414	-4.83737
	0.149245	-4.8377
	0.150077	-4.83689
	0.150908	-4.83486
	0.15174	-4.83186
	0.152571	-4.82777
	0.153402	-4.82269
	0.154234	-4.81491
	0.155065	-4.80568
	0.155897	-4.79377
	0.156728	-4.77894
	0.15756	-4.76119
	0.158391	-4.74065
	0.159223	-4.71611
	0.160054	-4.68639
	0.160885	-4.64912
	0.161717	-4.60154
	0.162548	-4.53905
	0.16338	-4.45931
	0.164211	-4.36391
	0.165043	-4.25553
	0.165874	-4.14164
	0.166705	-4.02295
	0.167537	-3.90013
	0.168368	-3.77226
	0.1692	-3.63669
	0.170031	-3.4931
	0.170863	-3.3443
	0.171694	-3.19049
	0.172525	-3.0348
	0.173357	-2.87703
	0.174188	-2.71945
	0.17502	-2.56056
	0.175851	-2.4011
	0.176683	-2.2462
	0.177514	-2.08738
	0.178345	-1.92277
	0.179177	-1.75581
	0.180008	-1.58882
	0.18084	-1.42261
	0.181671	-1.25848
	0.182503	-1.09666
	0.183334	-0.93649
	0.184166	-0.77893
	0.184997	-0.623375
	0.185828	-0.468167
	0.18666	-0.311819
	0.187491	-0.156716
	0.188323	-0.001748
	0.189154	0.154105
	0.189986	0.309698
	0.190817	0.466032
	0.191648	0.62298
	0.19248	0.780418
	0.193311	0.936348
	0.194143	1.09151
	0.194974	1.24682
	0.195806	1.40037
	0.196637	1.55246
	0.197468	1.7036
	0.1983	1.85464
	0.199131	2.00467
	0.199963	2.15178
	0.200794	2.29518
	0.201626	2.43546
	0.202457	2.56766
	0.203288	2.68993
	0.20412	2.79729
	0.204951	2.88766
	0.205783	2.96185
	0.206614	3.02418
	0.207446	3.0782
	0.208277	3.12653
	0.209108	3.17092
	0.20994	3.21007
	0.210771	3.24022
	0.211603	3.26158
	0.212434	3.27614
	0.213266	3.28554
	0.214097	3.29075
	0.214929	3.29346
	0.21576	3.29405
	0.216591	3.29177
	0.217423	3.28678
	0.218254	3.27962
	0.219086	3.2702
	0.219917	3.25823
	0.220749	3.24362
	0.22158	3.22792
	0.222411	3.21196
	0.223243	3.19642
	0.224074	3.18262
	0.224906	3.16967
	0.225737	3.15778
	0.226569	3.14621
	0.2274	3.13393
	0.228231	3.1204
	0.229063	3.10734
	0.229894	3.09323
	0.230726	3.07836
	0.231557	3.06172
	0.232389	3.04214
	0.23322	3.02058
	0.234051	2.99656
	0.234883	2.9709
	0.235714	2.94454
	0.236546	2.91603
	0.237377	2.88599
	0.238209	2.85442
	0.23904	2.82019
	0.239872	2.78321
	0.240703	2.74488
	0.241534	2.70503
	0.242366	2.66452
	0.243197	2.6228
	0.244029	2.5812
	0.24486	2.53918
	0.245692	2.49451
	0.246523	2.45003
	0.247354	2.40565
	0.248186	2.36022
	0.249017	2.31525
	0.249849	2.27105
	0.25068	2.226
	0.251512	2.18077
	0.252343	2.1356
	0.253174	2.09115
	0.254006	2.04793
	0.254837	2.00451
	0.255669	1.96178
	0.2565	1.91994
	0.257332	1.87865
	0.258163	1.83842
	0.258994	1.79991
	0.259826	1.76217
	0.260657	1.72389
	0.261489	1.68629
	0.26232	1.6488
	0.263152	1.6123
	0.263983	1.57736
	0.264814	1.54323
	0.265646	1.51016
	0.266477	1.47749
	0.267309	1.44583
	0.26814	1.41525
	0.268972	1.38562
	0.269803	1.35571
	0.270635	1.32548
	0.271466	1.29637
	0.272297	1.26762
	0.273129	1.23938
	0.27396	1.21318
	0.274792	1.18773
	0.275623	1.16303
	0.276455	1.13848
	0.277286	1.11444
	0.278117	1.09119
	0.278949	1.06857
	0.27978	1.04632
	0.280612	1.02523
	0.281443	1.00373
	0.282275	0.981323
	0.283106	0.960742
	0.283937	0.941523
	0.284769	0.921423
	0.2856	0.899783
	0.286432	0.878782
	0.287263	0.858069
	0.288095	0.836801
	0.288926	0.815211
	0.289757	0.794726
	0.290589	0.775465
	0.29142	0.755929
	0.292252	0.735484
	0.293083	0.714817
	0.293915	0.694081
	0.294746	0.674408
	0.295577	0.653868
	0.296409	0.633963
	0.29724	0.616457
	0.298072	0.59738
	0.298903	0.57824
	0.299735	0.559633
	0.300566	0.541261
	0.301398	0.521535
	0.302229	0.502676
	0.30306	0.484883
	0.303892	0.4667
	0.304723	0.44784
	0.305555	0.428425
	0.306386	0.409579
	0.307218	0.391086
	0.308049	0.373145
	0.30888	0.355459
	0.309712	0.337462
	0.310543	0.319759
	0.311375	0.301777
	0.312206	0.284373
	0.313038	0.268179
	0.313869	0.252287
	0.3147	0.235786
	0.315532	0.219546
	0.316363	0.203111
	0.317195	0.18628
	0.318026	0.16939
	0.318858	0.152378
	0.319689	0.13526
	0.32052	0.118293
	0.321352	0.101019
	0.322183	0.083574
	0.323015	0.066605
	0.323846	0.050982
	0.324678	0.035836
	0.325509	0.020457
	0.326341	0.004223
	0.327172	-0.013258
	0.328003	-0.030839
	0.328835	-0.045781
	0.329666	-0.060355
	0.330498	-0.074901
	0.331329	-0.089273
	0.332161	-0.104632
	0.332992	-0.120015
	0.333823	-0.134905
	0.334655	-0.149328
	0.335486	-0.16322
	0.336318	-0.176654
	0.337149	-0.188378
	0.337981	-0.199485
	0.338812	-0.21487
	0.339643	-0.229001
	0.340475	-0.242138
	0.341306	-0.254978
	0.342138	-0.268269
	0.342969	-0.280863
	0.343801	-0.293545
	0.344632	-0.305622
	0.345463	-0.318416
	0.346295	-0.329617
	0.347126	-0.341409
	0.347958	-0.351494
	0.348789	-0.362895
	0.349621	-0.375259
	0.350452	-0.388007
	0.351283	-0.399717
	0.352115	-0.41174
	0.352946	-0.422733
	0.353778	-0.433487
	0.354609	-0.4454
	0.355441	-0.456763
	0.356272	-0.46709
	0.357104	-0.477487
	0.357935	-0.489472
	0.358766	-0.50051
	0.359598	-0.511236
	0.360429	-0.52167
	0.361261	-0.531406
	0.362092	-0.54145
	0.362924	-0.551562
	0.363755	-0.561032
	0.364586	-0.570126
	0.365418	-0.580127
	0.366249	-0.590382
	0.367081	-0.601211
	0.367912	-0.610363
	0.368744	-0.619002
	0.369575	-0.628383
	0.370406	-0.638433
	0.371238	-0.647673
	0.372069	-0.656479
	0.372901	-0.665312
	0.373732	-0.674125
	0.374564	-0.683128
	0.375395	-0.691598
	0.376226	-0.699273
	0.377058	-0.707127
	0.377889	-0.715363
	0.378721	-0.723424
	0.379552	-0.731693
	0.380384	-0.73928
	0.381215	-0.74759
	0.382047	-0.755488
	0.382878	-0.763
	0.383709	-0.770795
	0.384541	-0.778346
	0.385372	-0.785745
	0.386204	-0.793231
	0.387035	-0.800319
	0.387867	-0.807944
	0.388698	-0.815857
	0.389529	-0.824026
	0.390361	-0.830596
	0.391192	-0.836718
	0.392024	-0.842723
	0.392855	-0.850441
	0.393687	-0.856622
	0.394518	-0.863155
	0.395349	-0.870421
	0.396181	-0.875674
	0.397012	-0.882501
	0.397844	-0.88919
	0.398675	-0.89635
	0.399507	-0.900762
	0.400338	-0.90704
	0.401169	-0.914268
	0.402001	-0.920876
	0.402832	-0.927356
	0.403664	-0.933362
	0.404495	-0.938855
	0.405327	-0.944442
	0.406158	-0.951014
	0.406989	-0.956662
	0.407821	-0.962057
	0.408652	-0.967135
	0.409484	-0.972318
	0.410315	-0.977867
	0.411147	-0.983659
	0.411978	-0.988487
	0.41281	-0.993852
	0.413641	-0.998637
	0.414472	-1.00416
	0.415304	-1.00955
	0.416135	-1.01436
	0.416967	-1.01899
	0.417798	-1.02349
	0.41863	-1.02831
	0.419461	-1.03296
	0.420292	-1.03845
	0.421124	-1.04331
	0.421955	-1.04842
	0.422787	-1.05303
	0.423618	-1.0578
	0.42445	-1.06327
	0.425281	-1.06865
	0.426112	-1.07449
	0.426944	-1.07982
	0.427775	-1.08549
	0.428607	-1.09064
	0.429438	-1.09575
	0.43027	-1.10098
	0.431101	-1.10468
	0.431932	-1.11006
	0.432764	-1.11468
	0.433595	-1.11951
	0.434427	-1.12409
	0.435258	-1.12887
	0.43609	-1.13342
	0.436921	-1.13728
	0.437753	-1.14205
	0.438584	-1.14628
	0.439415	-1.15009
	0.440247	-1.15418
	0.441078	-1.15969
	0.44191	-1.16362
	0.442741	-1.16687
	0.443573	-1.17
	0.444404	-1.17399
	0.445235	-1.17814
	0.446067	-1.18337
	0.446898	-1.18789
	0.44773	-1.1915
	0.448561	-1.19568
	0.449393	-1.20087
	0.450224	-1.2047
	0.451055	-1.20874
	0.451887	-1.21283
	0.452718	-1.21679
	0.45355	-1.22109
	0.454381	-1.22509
	0.455213	-1.22965
	0.456044	-1.23417
	0.456875	-1.23884
	0.457707	-1.24213
	0.458538	-1.24649
	0.45937	-1.2503
	0.460201	-1.25415
	0.461033	-1.25793
	0.461864	-1.26191
	0.462696	-1.26569
	0.463527	-1.26911
	0.464358	-1.27272
	0.46519	-1.27693
	0.466021	-1.28126
	0.466853	-1.28479
	0.467684	-1.28833
	0.468516	-1.2918
	0.469347	-1.29552
	0.470178	-1.29912
	0.47101	-1.30302
	0.471841	-1.30499
	0.472673	-1.30962
	0.473504	-1.31395
	0.474336	-1.31858
	0.475167	-1.32233
	0.475998	-1.32628
	0.47683	-1.33017
	0.477661	-1.33417
	0.478493	-1.33776
	0.479324	-1.34221
	0.480156	-1.34611
	0.480987	-1.35021
	0.481818	-1.35453
	0.48265	-1.35896
	0.483481	-1.36311
	0.484313	-1.36784
	0.485144	-1.37183
	0.485976	-1.37487
	0.486807	-1.37792
	0.487638	-1.38097
	0.48847	-1.38487
	0.489301	-1.3888
	0.490133	-1.3935
	0.490964	-1.39652
	0.491796	-1.40049
	0.492627	-1.40447
	0.493459	-1.4087
	0.49429	-1.41183
	0.495121	-1.41562
	0.495953	-1.41993
	0.496784	-1.42264
	0.497616	-1.42684
	0.498447	-1.43045
	0.499279	-1.43515
	0.50011	-1.43919
	0.500941	-1.44325
	0.501773	-1.44729
	0.502604	-1.45208
	0.503436	-1.45629
	0.504267	-1.4608
	0.505099	-1.46508
	0.50593	-1.4689
	0.506761	-1.47207
	0.507593	-1.47564
	0.508424	-1.47921
	0.509256	-1.48255
	0.510087	-1.48581
	0.510919	-1.48932
	0.51175	-1.49296
	0.512581	-1.49663
	0.513413	-1.50104
	0.514244	-1.5047
	0.515076	-1.50818
	0.515907	-1.51153
	0.516739	-1.51472
	0.51757	-1.51771
	0.518402	-1.52119
	0.519233	-1.52521
	0.520064	-1.52892
	0.520896	-1.53255
	0.521727	-1.53634
	0.522559	-1.54022
	0.52339	-1.54351
	0.524222	-1.54621
	0.525053	-1.55046
	0.525884	-1.55327
	0.526716	-1.55688
	0.527547	-1.56137
	0.528379	-1.56556
	0.52921	-1.56925
	0.530042	-1.57332
	0.530873	-1.57725
	0.531704	-1.58063
	0.532536	-1.5845
	0.533367	-1.58782
	0.534199	-1.59164
	0.53503	-1.59471
	0.535862	-1.59803
	0.536693	-1.60165
	0.537524	-1.60484
	0.538356	-1.60939
	0.539187	-1.61292
	0.540019	-1.61674
	0.54085	-1.62064
	0.541682	-1.6239
	0.542513	-1.62826
	0.543344	-1.63226
	0.544176	-1.63535
	0.545007	-1.63965
	0.545839	-1.64277
	0.54667	-1.64632
	0.547502	-1.65011
	0.548333	-1.65421
	0.549165	-1.65783
	0.549996	-1.66078
	0.550827	-1.66402
	0.551659	-1.66796
	0.55249	-1.67198
	0.553322	-1.67577
	0.554153	-1.67986
	0.554985	-1.68345
	0.555816	-1.68642
	0.556647	-1.6895
	0.557479	-1.69308
	0.55831	-1.6969
	0.559142	-1.7002
	0.559973	-1.70385
	0.560805	-1.70734
	0.561636	-1.71148
	0.562467	-1.71539
	0.563299	-1.71867
	0.56413	-1.72185
	0.564962	-1.72527
	0.565793	-1.7291
	0.566625	-1.73261
	0.567456	-1.73648
	0.568287	-1.74048
	0.569119	-1.74384
	0.56995	-1.74728
	0.570782	-1.75119
	0.571613	-1.75449
	0.572445	-1.7579
	0.573276	-1.76154
	0.574107	-1.76508
	0.574939	-1.76844
	0.57577	-1.77201
	0.576602	-1.77571
	0.577433	-1.78016
	0.578265	-1.78441
	0.579096	-1.78853
	0.579928	-1.79218
	0.580759	-1.7952
	0.58159	-1.79832
	0.582422	-1.80115
	0.583253	-1.80479
	0.584085	-1.80815
	0.584916	-1.81181
	0.585748	-1.81605
	0.586579	-1.81904
	0.58741	-1.82221
	0.588242	-1.82563
	0.589073	-1.82886
	0.589905	-1.8323
	0.590736	-1.83508
	0.591568	-1.83911
	0.592399	-1.84253
	0.59323	-1.84633
	0.594062	-1.84994
	0.594893	-1.85351
	0.595725	-1.85672
	0.596556	-1.86058
	0.597388	-1.86483
	0.598219	-1.8684
	0.59905	-1.87141
	0.599882	-1.87477
	0.600713	-1.87856
	0.601545	-1.88228
	0.602376	-1.8859
	0.603208	-1.88889
	0.604039	-1.89166
	0.60487	-1.89482
	0.605702	-1.89837
	0.606533	-1.90176
	0.607365	-1.90508
	0.608196	-1.90842
	0.609028	-1.91168
	0.609859	-1.91479
	0.610691	-1.9177
	0.611522	-1.92118
	0.612353	-1.9249
	0.613185	-1.92889
	0.614016	-1.93335
	0.614848	-1.93711
	0.615679	-1.94046
	0.616511	-1.94416
	0.617342	-1.94757
	0.618173	-1.95107
	0.619005	-1.95479
	0.619836	-1.95801
	0.620668	-1.96076
	0.621499	-1.9635
	0.622331	-1.96741
	0.623162	-1.97167
	0.623993	-1.97555
	0.624825	-1.97926
	0.625656	-1.98298
	0.626488	-1.98669
	0.627319	-1.98973
	0.628151	-1.99288
	0.628982	-1.99668
	0.629813	-2.00046
	0.630645	-2.00409
	0.631476	-2.00727
	0.632308	-2.0109
	0.633139	-2.01462
	0.633971	-2.01812
	0.634802	-2.02116
	0.635634	-2.02409
	0.636465	-2.02751
	0.637296	-2.03142
	0.638128	-2.03522
	0.638959	-2.03836
	0.639791	-2.04182
	0.640622	-2.04558
	0.641454	-2.04902
	0.642285	-2.05228
	0.643116	-2.05544
	0.643948	-2.05893
	0.644779	-2.06254
	0.645611	-2.06631
	0.646442	-2.06997
	0.647274	-2.07346
	0.648105	-2.07742
	0.648936	-2.08119
	0.649768	-2.08439
	0.650599	-2.08775
	0.651431	-2.09176
	0.652262	-2.09608
	0.653094	-2.09967
	0.653925	-2.10288
	0.654756	-2.10619
	0.655588	-2.10922
	0.656419	-2.11234
	0.657251	-2.11555
	0.658082	-2.11877
	0.658914	-2.12226
	0.659745	-2.1257
	0.660577	-2.1292
	0.661408	-2.13262
	0.662239	-2.13586
	0.663071	-2.14008
	0.663902	-2.14382
	0.664734	-2.14665
	0.665565	-2.14961
	0.666397	-2.15293
	0.667228	-2.15613
	0.668059	-2.15925
	0.668891	-2.1626
	0.669722	-2.16613
	0.670554	-2.16921
	0.671385	-2.17235
	0.672217	-2.17598
	0.673048	-2.17977
	0.673879	-2.18368
	0.674711	-2.18683
	0.675542	-2.18977
	0.676374	-2.19303
	0.677205	-2.19617
	0.678037	-2.19914
	0.678868	-2.20197
	0.679699	-2.2049
	0.680531	-2.20849
	0.681362	-2.21177
	0.682194	-2.21513
	0.683025	-2.21883
	0.683857	-2.22277
	0.684688	-2.22649
	0.68552	-2.23038
	0.686351	-2.23399
	0.687182	-2.23766
	0.688014	-2.24112
	0.688845	-2.24473
	0.689677	-2.24804
	0.690508	-2.25142
	0.691339	-2.25497
	0.692171	-2.2586
	0.693002	-2.26211
	0.693834	-2.26541
	0.694665	-2.26882
	0.695497	-2.27208
	0.696328	-2.27517
	0.69716	-2.27796
	0.697991	-2.28197
	0.698822	-2.2858
	0.699654	-2.28911
	0.700485	-2.2923
	0.701317	-2.29546
	0.702148	-2.29825
	0.70298	-2.30112
	0.703811	-2.30509
	0.704642	-2.30865
	0.705474	-2.31128
	0.706305	-2.31408
	0.707137	-2.31763
	0.707968	-2.32142
	0.7088	-2.32496
	0.709631	-2.32818
	0.710462	-2.33119
	0.711294	-2.33401
	0.712125	-2.33755
	0.712957	-2.34047
	0.713788	-2.34366
	0.71462	-2.34749
	0.715451	-2.35057
	0.716282	-2.35395
	0.717114	-2.35768
	0.717945	-2.36133
	0.718777	-2.3649
	0.719608	-2.36869
	0.72044	-2.37266
	0.721271	-2.37574
	0.722103	-2.37891
	0.722934	-2.38305
	0.723765	-2.38641
	0.724597	-2.38997
	0.725428	-2.39349
	0.72626	-2.39697
	0.727091	-2.39942
	0.727923	-2.40234
	0.728754	-2.40507
	0.729585	-2.40766
	0.730417	-2.41124
	0.731248	-2.41532
	0.73208	-2.41869
	0.732911	-2.42186
	0.733743	-2.42515
	0.734574	-2.42826
	0.735405	-2.4314
	0.736237	-2.43427
	0.737068	-2.43763
	0.7379	-2.44099
	0.738731	-2.44423
	0.739563	-2.44687
	0.740394	-2.45021
	0.741225	-2.45322
	0.742057	-2.45665
	0.742888	-2.46075
	0.74372	-2.46465
	0.744551	-2.46795
	0.745383	-2.47123
	0.746214	-2.47432
	0.747046	-2.47824
	0.747877	-2.48208
	0.748708	-2.48501
	0.74954	-2.48781
	0.750371	-2.49052
	0.751203	-2.49326
	0.752034	-2.49606
	0.752866	-2.49931
	0.753697	-2.50282
	0.754528	-2.50679
	0.75536	-2.51018
	0.756191	-2.51283
	0.757023	-2.51673
	0.757854	-2.51994
	0.758686	-2.52298
	0.759517	-2.5258
	0.760348	-2.52903
	0.76118	-2.53198
	0.762011	-2.53502
	0.762843	-2.53876
	0.763674	-2.54199
	0.764506	-2.54497
	0.765337	-2.54757
	0.766168	-2.55026
	0.767	-2.55331
	0.767831	-2.55668
	0.768663	-2.56101
	0.769494	-2.56436
	0.770326	-2.56672
	0.771157	-2.57098
	0.771989	-2.57414
	0.77282	-2.57688
	0.773651	-2.58004
	0.774483	-2.58358
	0.775314	-2.58655
	0.776146	-2.58946
	0.776977	-2.59255
	0.777809	-2.59561
	0.77864	-2.59906
	0.779471	-2.60141
	0.780303	-2.60426
	0.781134	-2.60824
	0.781966	-2.61069
	0.782797	-2.61393
	0.783629	-2.61752
	0.78446	-2.62025
	0.785291	-2.62341
	0.786123	-2.62702
	0.786954	-2.63041
	0.787786	-2.63321
	0.788617	-2.6355
	0.789449	-2.63871
	0.79028	-2.64232
	0.791111	-2.64521
	0.791943	-2.64844
	0.792774	-2.6522
	0.793606	-2.65506
	0.794437	-2.6586
	0.795269	-2.66155
	0.7961	-2.66466
	0.796932	-2.66734
	0.797763	-2.67098
	0.798594	-2.67335
	0.799426	-2.67721
	0.800257	-2.6803
	0.801089	-2.68349
	0.80192	-2.68583
	0.802752	-2.68891
	0.803583	-2.69228
	0.804414	-2.69448
	0.805246	-2.69694
	0.806077	-2.70015
	0.806909	-2.70343
	0.80774	-2.70622
	0.808572	-2.70836
	0.809403	-2.711
	0.810234	-2.71381
	0.811066	-2.71758
	0.811897	-2.72207
	0.812729	-2.72498
	0.81356	-2.7279
	0.814392	-2.73145
	0.815223	-2.7358
	0.816054	-2.73901
	0.816886	-2.74194
	0.817717	-2.7448
	0.818549	-2.74764
	0.81938	-2.75069
	0.820212	-2.75403
	0.821043	-2.7571
	0.821874	-2.76016
	0.822706	-2.76249
	0.823537	-2.76528
	0.824369	-2.7681
	0.8252	-2.77022
	0.826032	-2.77308
	0.826863	-2.77578
	0.827694	-2.77857
	0.828526	-2.78094
	0.829357	-2.7836
	0.830189	-2.78626
	0.83102	-2.78939
	0.831852	-2.79165
	0.832683	-2.79504
	0.833515	-2.79791
	0.834346	-2.80121
	0.835177	-2.80445
	0.836009	-2.80696
	0.83684	-2.80954
	0.837672	-2.81215
	0.838503	-2.81494
	0.839335	-2.81774
	0.840166	-2.82126
	0.840997	-2.82354
	0.841829	-2.82684
	0.84266	-2.82977
	0.843492	-2.83298
	0.844323	-2.83651
	0.845155	-2.83921
	0.845986	-2.84197
	0.846817	-2.8458
	0.847649	-2.84831
	0.84848	-2.85185
	0.849312	-2.8552
	0.850143	-2.859
	0.850975	-2.86206
	0.851806	-2.86451
	0.852637	-2.86677
	0.853469	-2.86838
	0.8543	-2.87183
	0.855132	-2.87475
	0.855963	-2.87696
	0.856795	-2.87834
	0.857626	-2.88102
	0.858458	-2.88358
	0.859289	-2.88644
	0.86012	-2.88911
	0.860952	-2.89197
	0.861783	-2.89451
	0.862615	-2.897
	0.863446	-2.8997
	0.864278	-2.90233
	0.865109	-2.90464
	0.86594	-2.90782
	0.866772	-2.91131
	0.867603	-2.91429
	0.868435	-2.91669
	0.869266	-2.9192
	0.870098	-2.92245
	0.870929	-2.92528
	0.87176	-2.92834
	0.872592	-2.93128
	0.873423	-2.9346
	0.874255	-2.9373
	0.875086	-2.94012
	0.875918	-2.94249
	0.876749	-2.94528
	0.87758	-2.94856
	0.878412	-2.95176
	0.879243	-2.95478
	0.880075	-2.95737
	0.880906	-2.95996
	0.881738	-2.96239
	0.882569	-2.96561
	0.8834	-2.9682
	0.884232	-2.97119
	0.885063	-2.97447
	0.885895	-2.97736
	0.886726	-2.98038
	0.887558	-2.98395
	0.888389	-2.98611
	0.889221	-2.98831
	0.890052	-2.99033
	0.890883	-2.9935
	0.891715	-2.9964
	0.892546	-2.99934
	0.893378	-3.00201
	0.894209	-3.00447
	0.895041	-3.00732
	0.895872	-3.00935
	0.896703	-3.01188
	0.897535	-3.0148
	0.898366	-3.01718
	0.899198	-3.01962
	0.900029	-3.02282
	0.900861	-3.02585
	0.901692	-3.02889
	0.902523	-3.03147
	0.903355	-3.0347
	0.904186	-3.03778
	0.905018	-3.04071
	0.905849	-3.04347
	0.906681	-3.04621
	0.907512	-3.04846
	0.908343	-3.05098
	0.909175	-3.05305
	0.910006	-3.05535
	0.910838	-3.0583
	0.911669	-3.06084
	0.912501	-3.06326
	0.913332	-3.06638
	0.914164	-3.06904
	0.914995	-3.07138
	0.915826	-3.074
	0.916658	-3.0768
	0.917489	-3.07891
	0.918321	-3.08155
	0.919152	-3.08405
	0.919984	-3.08652
	0.920815	-3.08924
	0.921646	-3.09185
	0.922478	-3.09452
	0.923309	-3.09678
	0.924141	-3.09846
	0.924972	-3.10076
	0.925804	-3.10397
	0.926635	-3.10627
	0.927466	-3.10818
	0.928298	-3.11049
	0.929129	-3.11291
	0.929961	-3.11583
	0.930792	-3.11912
	0.931624	-3.12196
	0.932455	-3.12341
	0.933286	-3.12561
	0.934118	-3.12826
	0.934949	-3.13063
	0.935781	-3.13338
	0.936612	-3.13628
	0.937444	-3.13942
	0.938275	-3.14201
	0.939107	-3.14426
	0.939938	-3.14693
	0.940769	-3.14952
	0.941601	-3.15169
	0.942432	-3.15359
	0.943264	-3.15568
	0.944095	-3.15815
	0.944927	-3.16029
	0.945758	-3.16295
	0.946589	-3.16616
	0.947421	-3.16909
	0.948252	-3.17173
	0.949084	-3.1745
	0.949915	-3.17674
	0.950747	-3.17932
	0.951578	-3.18203
	0.952409	-3.18473
	0.953241	-3.18712
	0.954072	-3.18948
	0.954904	-3.19161
	0.955735	-3.19344
	0.956567	-3.19551
	0.957398	-3.19825
	0.958229	-3.20053
	0.959061	-3.20338
	0.959892	-3.20574
	0.960724	-3.20801
	0.961555	-3.2106
	0.962387	-3.21334
	0.963218	-3.21581
	0.964049	-3.21801
	0.964881	-3.22086
	0.965712	-3.22398
	0.966544	-3.22658
	0.967375	-3.22866
	0.968207	-3.23184
	0.969038	-3.23513
	0.969869	-3.23782
	0.970701	-3.24003
	0.971532	-3.24219
	0.972364	-3.24413
	0.973195	-3.24667
	0.974027	-3.25038
	0.974858	-3.25268
	0.97569	-3.25469
	0.976521	-3.25749
	0.977352	-3.2601
	0.978184	-3.26242
	0.979015	-3.26438
	0.979847	-3.26646
	0.980678	-3.26925
	0.98151	-3.27165
	0.982341	-3.2741
	0.983172	-3.27689
	0.984004	-3.27901
	0.984835	-3.28063
	0.985667	-3.28272
	0.986498	-3.28556
	0.98733	-3.28803
	0.988161	-3.29008
	0.988992	-3.29264
	0.989824	-3.29516
	0.990655	-3.2976
	0.991487	-3.30029
	0.992318	-3.30279
	0.99315	-3.30493
	0.993981	-3.30739
	0.994812	-3.30998
	0.995644	-3.31216
	0.996475	-3.31401
	0.997307	-3.31642
	0.998138	-3.3192
	0.99897	-3.32178
	0.999801	-3.32417
	1.00063	-3.32676
	1.00146	-3.32955
	1.00229	-3.33216
	1.00313	-3.33431
	1.00396	-3.33602
	1.00479	-3.33808
	1.00562	-3.34033
	1.00645	-3.34191
	1.00728	-3.34321
	1.00812	-3.34456
	1.00895	-3.34598
	1.00978	-3.34751
	1.01061	-3.34928
	1.01144	-3.35132
	1.01227	-3.35319
	1.0131	-3.35475
	1.01394	-3.35677
	1.01477	-3.35927
	1.0156	-3.36082
	1.01643	-3.36245
	1.01726	-3.36483
	1.01809	-3.3669
	1.01892	-3.36903
	1.01975	-3.37126
	1.02059	-3.37334
	1.02142	-3.37521
	1.02225	-3.37731
	1.02308	-3.37954
	1.02391	-3.38123
	1.02474	-3.38278
	1.02558	-3.38514
	1.02641	-3.38793
	1.02724	-3.38994
	1.02807	-3.39129
	1.0289	-3.39338
	1.02973	-3.3956
	1.03056	-3.39726
	1.0314	-3.39883
	1.03223	-3.40037
	1.03306	-3.40193
	1.03389	-3.40395
	1.03472	-3.40588
	1.03555	-3.40753
	1.03638	-3.40897
	1.03722	-3.41166
	1.03805	-3.41464
	1.03888	-3.41746
	1.03971	-3.42018
	1.04054	-3.42229
	1.04137	-3.42414
	1.0422	-3.42628
	1.04304	-3.42823
	1.04387	-3.43088
	1.0447	-3.433
	1.04553	-3.43496
	1.04636	-3.43665
	1.04719	-3.43914
	1.04802	-3.44148
	1.04886	-3.4437
	1.04969	-3.44624
	1.05052	-3.44897
	1.05135	-3.45135
	1.05218	-3.4531
	1.05301	-3.45473
	1.05384	-3.4571
	1.05468	-3.45935
	1.05551	-3.46204
	1.05634	-3.46435
	1.05717	-3.46638
	1.058	-3.46871
	1.05883	-3.47054
	1.05966	-3.47251
	1.0605	-3.4737
	1.06133	-3.47529
	1.06216	-3.47772
	1.06299	-3.48043
	1.06382	-3.48318
	1.06465	-3.48567
	1.06548	-3.48821
	1.06632	-3.49085
	1.06715	-3.49346
	1.06798	-3.49547
	1.06881	-3.4971
	1.06964	-3.49946
	1.07047	-3.50133
	1.0713	-3.50299
	1.07214	-3.50502
	1.07297	-3.50727
	1.0738	-3.50942
	1.07463	-3.51173
	1.07546	-3.51407
	1.07629	-3.51688
	1.07712	-3.5195
	1.07796	-3.52148
	1.07879	-3.52288
	1.07962	-3.52434
	1.08045	-3.52566
	1.08128	-3.52679
	1.08211	-3.5292
	1.08294	-3.53172
	1.08378	-3.53369
	1.08461	-3.53545
	1.08544	-3.53634
	1.08627	-3.53832
	1.0871	-3.54078
	1.08793	-3.54394
	1.08876	-3.54589
	1.0896	-3.54827
	1.09043	-3.55067
	1.09126	-3.55301
	1.09209	-3.55487
	1.09292	-3.55667
	1.09375	-3.55958
	1.09458	-3.56242
	1.09542	-3.56375
	1.09625	-3.56642
	1.09708	-3.56856
	1.09791	-3.56958
	1.09874	-3.57112
	1.09957	-3.57312
	1.10041	-3.57473
	1.10124	-3.57732
	1.10207	-3.58101
	1.1029	-3.58327
	1.10373	-3.58464
	1.10456	-3.58666
	1.10539	-3.58778
	1.10623	-3.58896
	1.10706	-3.59131
	1.10789	-3.59282
	1.10872	-3.59395
	1.10955	-3.5957
	1.11038	-3.59878
	1.11121	-3.60018
	1.11204	-3.60187
	1.11288	-3.60321
	1.11371	-3.60508
	1.11454	-3.60706
	1.11537	-3.60981
	1.1162	-3.612
	1.11703	-3.61395
	1.11787	-3.61517
	1.1187	-3.61625
	1.11953	-3.61849
	1.12036	-3.62024
	1.12119	-3.62213
	1.12202	-3.6237
	1.12285	-3.62611
	1.12369	-3.62772
	1.12452	-3.62926
	1.12535	-3.63131
	1.12618	-3.63328
	1.12701	-3.63569
	1.12784	-3.63708
	1.12867	-3.63826
	1.1295	-3.64
	1.13034	-3.64163
	1.13117	-3.64322
	1.132	-3.64442
	1.13283	-3.64562
	1.13366	-3.6474
	1.13449	-3.64932
	1.13532	-3.65034
	1.13616	-3.65151
	1.13699	-3.6536
	1.13782	-3.65529
	1.13865	-3.65609
	1.13948	-3.6574
	1.14031	-3.65998
	1.14115	-3.66162
	1.14198	-3.66356
	1.14281	-3.66523
	1.14364	-3.66538
	1.14447	-3.66693
	1.1453	-3.66873
	1.14613	-3.67032
	1.14697	-3.67245
	1.1478	-3.67402
	1.14863	-3.67521
	1.14946	-3.677
	1.15029	-3.67909
	1.15112	-3.68119
	1.15195	-3.6822
	1.15278	-3.68391
	1.15362	-3.68536
	1.15445	-3.68715
	1.15528	-3.68884
	1.15611	-3.69027
	1.15694	-3.69165
	1.15777	-3.69337
	1.15861	-3.69499
	1.15944	-3.69679
	1.16027	-3.69907
	1.1611	-3.69988
	1.16193	-3.70164
	1.16276	-3.70278
	1.16359	-3.70455
	1.16443	-3.70558
	1.16526	-3.70729
	1.16609	-3.70806
	1.16692	-3.7093
	1.16775	-3.71075
	1.16858	-3.71241
	1.16941	-3.71543
	1.17024	-3.71782
	1.17108	-3.71896
	1.17191	-3.72126
	1.17274	-3.7236
	1.17357	-3.7256
	1.1744	-3.72707
	1.17523	-3.72918
	1.17606	-3.73056
	1.1769	-3.73153
	1.17773	-3.73366
	1.17856	-3.73546
	1.17939	-3.73655
	1.18022	-3.73844
	1.18105	-3.7402
	1.18189	-3.74168
	1.18272	-3.74344
	1.18355	-3.74618
	1.18438	-3.74736
	1.18521	-3.74873
	1.18604	-3.75025
	1.18687	-3.75152
	1.18771	-3.75292
	1.18854	-3.75394
	1.18937	-3.75581
	1.1902	-3.75733
	1.19103	-3.75873
	1.19186	-3.76034
	1.19269	-3.76203
	1.19352	-3.76387
	1.19436	-3.76591
	1.19519	-3.76759
	1.19602	-3.76946
	1.19685	-3.77044
	1.19768	-3.77192
	1.19851	-3.77336
	1.19935	-3.77462
	1.20018	-3.77584
	1.20101	-3.77757
	1.20184	-3.77823
	1.20267	-3.78
	1.2035	-3.78152
	1.20433	-3.78354
	1.20517	-3.78532
	1.206	-3.78782
	1.20683	-3.78935
	1.20766	-3.79137
	1.20849	-3.79273
	1.20932	-3.79428
	1.21015	-3.79605
	1.21098	-3.7961
	1.21182	-3.79715
	1.21265	-3.79856
	1.21348	-3.79893
	1.21431	-3.79948
	1.21514	-3.80042
	1.21597	-3.8024
	1.2168	-3.80398
	1.21764	-3.8057
	1.21847	-3.8081
	1.2193	-3.80925
	1.22013	-3.81062
	1.22096	-3.81193
	1.22179	-3.81333
	1.22263	-3.81485
	1.22346	-3.81548
	1.22429	-3.81739
	1.22512	-3.81848
	1.22595	-3.81928
	1.22678	-3.8212
	1.22761	-3.82324
	1.22845	-3.82536
	1.22928	-3.82558
	1.23011	-3.82751
	1.23094	-3.82895
	1.23177	-3.83007
	1.2326	-3.83198
	1.23343	-3.83347
	1.23426	-3.83416
	1.2351	-3.83484
	1.23593	-3.83577
	1.23676	-3.8376
	1.23759	-3.83978
	1.23842	-3.84248
	1.23925	-3.84341
	1.24009	-3.8452
	1.24092	-3.84638
	1.24175	-3.84805
	1.24258	-3.8489
	1.24341	-3.85121
	1.24424	-3.8526
	1.24507	-3.85406
	1.24591	-3.8554
	1.24674	-3.8569
	1.24757	-3.85821
	1.2484	-3.8599
	1.24923	-3.86142
	1.25006	-3.86256
	1.25089	-3.86401
	1.25172	-3.86513
	1.25256	-3.86689
	1.25339	-3.86889
	1.25422	-3.87081
	1.25505	-3.87238
	1.25588	-3.87393
	1.25671	-3.87524
	1.25754	-3.87636
	1.25838	-3.87746
	1.25921	-3.87848
	1.26004	-3.87981
	1.26087	-3.88095
	1.2617	-3.88187
	1.26253	-3.88396
	1.26337	-3.88603
	1.2642	-3.88758
	1.26503	-3.88892
	1.26586	-3.8898
	1.26669	-3.89075
	1.26752	-3.89249
	1.26835	-3.89347
	1.26919	-3.89448
	1.27002	-3.89563
	1.27085	-3.8985
	1.27168	-3.89985
	1.27251	-3.90124
	1.27334	-3.90277
	1.27417	-3.90374
	1.275	-3.90514
	1.27584	-3.90681
	1.27667	-3.90832
	1.2775	-3.90942
	1.27833	-3.91089
	1.27916	-3.91202
	1.27999	-3.91238
	1.28083	-3.91396
	1.28166	-3.91483
	1.28249	-3.91574
	1.28332	-3.91675
	1.28415	-3.91857
	1.28498	-3.91999
	1.28581	-3.92149
	1.28665	-3.92285
	1.28748	-3.92484
	1.28831	-3.92629
	1.28914	-3.9274
	1.28997	-3.92841
	1.2908	-3.92906
	1.29163	-3.93072
	1.29246	-3.93156
	1.2933	-3.93199
	1.29413	-3.93275
	1.29496	-3.93324
	1.29579	-3.93409
	1.29662	-3.93538
	1.29745	-3.93647
	1.29828	-3.93788
	1.29912	-3.93953
	1.29995	-3.94059
	1.30078	-3.94154
	1.30161	-3.9426
	1.30244	-3.94401
	1.30327	-3.94533
	1.30411	-3.94599
	1.30494	-3.94639
	1.30577	-3.94755
	1.3066	-3.9494
	1.30743	-3.95106
	1.30826	-3.95216
	1.30909	-3.95341
	1.30993	-3.95495
	1.31076	-3.95595
	1.31159	-3.95684
	1.31242	-3.95747
	1.31325	-3.95861
	1.31408	-3.96028
	1.31491	-3.96154
	1.31575	-3.96298
	1.31658	-3.96394
	1.31741	-3.96462
	1.31824	-3.96602
	1.31907	-3.9679
	1.3199	-3.9689
	1.32073	-3.96963
	1.32157	-3.97088
	1.3224	-3.97176
	1.32323	-3.9726
	1.32406	-3.97375
	1.32489	-3.9752
	1.32572	-3.97675
	1.32655	-3.97807
	1.32739	-3.97936
	1.32822	-3.98077
	1.32905	-3.98171
	1.32988	-3.98247
	1.33071	-3.98332
	1.33154	-3.98479
	1.33237	-3.9861
	1.33321	-3.98759
	1.33404	-3.98943
	1.33487	-3.9915
	1.3357	-3.99298
	1.33653	-3.99416
	1.33736	-3.99546
	1.33819	-3.99714
	1.33903	-3.99851
	1.33986	-3.99944
	1.34069	-4.00071
	1.34152	-4.0023
	1.34235	-4.0033
	1.34318	-4.00431
	1.34401	-4.00503
	1.34485	-4.00661
	1.34568	-4.0077
	1.34651	-4.00877
	1.34734	-4.00995
	1.34817	-4.01162
	1.349	-4.01311
	1.34983	-4.0145
	1.35067	-4.0157
	1.3515	-4.01718
	1.35233	-4.01892
	1.35316	-4.02004
	1.35399	-4.02088
	1.35482	-4.02188
	1.35565	-4.02254
	1.35649	-4.02339
	1.35732	-4.0249
	1.35815	-4.02641
	1.35898	-4.02772
	1.35981	-4.02833
	1.36064	-4.02905
	1.36147	-4.02985
	1.36231	-4.03069
	1.36314	-4.03138
	1.36397	-4.03313
	1.3648	-4.03521
	1.36563	-4.03647
	1.36646	-4.03802
	1.36729	-4.03892
	1.36813	-4.03981
	1.36896	-4.04059
	1.36979	-4.04142
	1.37062	-4.04247
	1.37145	-4.04322
	1.37228	-4.04448
	1.37311	-4.04542
	1.37395	-4.04634
	1.37478	-4.04726
	1.37561	-4.04764
	1.37644	-4.04836
	1.37727	-4.04901
	1.3781	-4.04977
	1.37894	-4.05079
	1.37977	-4.05125
	1.3806	-4.05156
	1.38143	-4.05213
	1.38226	-4.05245
	1.38309	-4.05291
	1.38392	-4.0541
	1.38475	-4.05588
	1.38559	-4.05781
	1.38642	-4.05877
	1.38725	-4.05962
	1.38808	-4.06064
	1.38891	-4.06129
	1.38974	-4.06175
	1.39057	-4.06212
	1.39141	-4.06321
	1.39224	-4.064
	1.39307	-4.06402
	1.3939	-4.06417
	1.39473	-4.06529
	1.39556	-4.0666
	1.39639	-4.06758
	1.39723	-4.06864
	1.39806	-4.0693
	1.39889	-4.06953
	1.39972	-4.06991
	1.40055	-4.07095
	1.40138	-4.07239
	1.40221	-4.07402
	1.40305	-4.07576
	1.40388	-4.07713
	1.40471	-4.0784
	1.40554	-4.07948
	1.40637	-4.07972
	1.4072	-4.08134
	1.40803	-4.08213
	1.40887	-4.08323
	1.4097	-4.08398
	1.41053	-4.08463
	1.41136	-4.08527
	1.41219	-4.08568
	1.41302	-4.08683
	1.41386	-4.08748
	1.41469	-4.08832
	1.41552	-4.08946
	1.41635	-4.09075
	1.41718	-4.09177
	1.41801	-4.09282
	1.41884	-4.09389
	1.41968	-4.09485
	1.42051	-4.09549
	1.42134	-4.09669
	1.42217	-4.09829
	1.423	-4.10022
	1.42383	-4.10129
	1.42466	-4.1023
	1.42549	-4.10308
	1.42633	-4.10313
	1.42716	-4.10326
	1.42799	-4.10434
	1.42882	-4.10529
	1.42965	-4.1064
	1.43048	-4.10806
	1.43131	-4.10889
	1.43215	-4.10975
	1.43298	-4.1111
	1.43381	-4.11199
	1.43464	-4.11341
	1.43547	-4.11517
	1.4363	-4.11653
	1.43714	-4.11728
	1.43797	-4.11814
	1.4388	-4.11966
	1.43963	-4.12093
	1.44046	-4.12198
	1.44129	-4.12326
	1.44212	-4.12471
	1.44295	-4.12599
	1.44379	-4.12677
	1.44462	-4.127
	1.44545	-4.12748
	1.44628	-4.12858
	1.44711	-4.12991
	1.44794	-4.13078
	1.44877	-4.13101
	1.44961	-4.13136
	1.45044	-4.13167
	1.45127	-4.13203
	1.4521	-4.13306
	1.45293	-4.13381
	1.45376	-4.13474
	1.4546	-4.13585
	1.45543	-4.1364
	1.45626	-4.13705
	1.45709	-4.13793
	1.45792	-4.13873
	1.45875	-4.13959
	1.45958	-4.14022
	1.46042	-4.14083
	1.46125	-4.14238
	1.46208	-4.14356
	1.46291	-4.14391
	1.46374	-4.14419
	1.46457	-4.14471
	1.4654	-4.14559
	1.46623	-4.14639
	1.46707	-4.14722
	1.4679	-4.1483
	1.46873	-4.14933
	1.46956	-4.15052
	1.47039	-4.15171
	1.47122	-4.15314
	1.47205	-4.15404
	1.47289	-4.15457
	1.47372	-4.15602
	1.47455	-4.15604
	1.47538	-4.15673
	1.47621	-4.1573
	1.47704	-4.1586
	1.47788	-4.15913
	1.47871	-4.15988
	1.47954	-4.16152
	1.48037	-4.16278
	1.4812	-4.16382
	1.48203	-4.16461
	1.48286	-4.16531
	1.48369	-4.16581
	1.48453	-4.16638
	1.48536	-4.16678
	1.48619	-4.16781
	1.48702	-4.1685
	1.48785	-4.16903
	1.48868	-4.16889
	1.48951	-4.16899
	1.49035	-4.17031
	1.49118	-4.17213
	1.49201	-4.1726
	1.49284	-4.17405
	1.49367	-4.174
	1.4945	-4.17523
	1.49534	-4.17664
	1.49617	-4.17751
	1.497	-4.17902
	1.49783	-4.18014
	1.49866	-4.18088
	1.49949	-4.18114
	1.50032	-4.18234
	1.50116	-4.18449
	1.50199	-4.18559
	1.50282	-4.18608
	1.50365	-4.18715
	1.50448	-4.18884
	1.50531	-4.19017
	1.50614	-4.19099
	1.50697	-4.19217
	1.50781	-4.19337
	1.50864	-4.19472
	1.50947	-4.19607
	1.5103	-4.19653
	1.51113	-4.19655
	1.51196	-4.1979
	1.51279	-4.19855
	1.51363	-4.19854
	1.51446	-4.20043
	1.51529	-4.20129
	1.51612	-4.20234
	1.51695	-4.20337
	1.51778	-4.20488
	1.51862	-4.20514
	1.51945	-4.20572
	1.52028	-4.20603
	1.52111	-4.20674
	1.52194	-4.20637
	1.52277	-4.20728
	1.5236	-4.20803
	1.52443	-4.2086
	1.52527	-4.20939
	1.5261	-4.21015
	1.52693	-4.21127
	1.52776	-4.21164
	1.52859	-4.21273
	1.52942	-4.21366
	1.53025	-4.21446
	1.53109	-4.2167
	1.53192	-4.2171
	1.53275	-4.2178
	1.53358	-4.2189
	1.53441	-4.21965
	1.53524	-4.22234
	1.53608	-4.22367
	1.53691	-4.22424
	1.53774	-4.22565
	1.53857	-4.22596
	1.5394	-4.22695
	1.54023	-4.22675
	1.54106	-4.22837
	1.5419	-4.22885
	1.54273	-4.22813
	1.54356	-4.22806
	1.54439	-4.22928
	1.54522	-4.2298
	1.54605	-4.23029
	1.54688	-4.23134
	1.54771	-4.23211
	1.54855	-4.23247
	1.54938	-4.2332
	1.55021	-4.23339
	1.55104	-4.23433
	1.55187	-4.23466
	1.5527	-4.23552
	1.55354	-4.23528
	1.55437	-4.23602
	1.5552	-4.23673
	1.55603	-4.23665
	1.55686	-4.2364
	1.55769	-4.23666
	1.55852	-4.23622
	1.55936	-4.23592
	1.56019	-4.23532
	1.56102	-4.23635
	1.56185	-4.23785
	1.56268	-4.23839
	1.56351	-4.23867
	1.56434	-4.23857
	1.56517	-4.23945
	1.56601	-4.24015
	1.56684	-4.24048
	1.56767	-4.24125
	1.5685	-4.24209
	1.56933	-4.24331
	1.57016	-4.2441
	1.57099	-4.24486
	1.57183	-4.24536
	1.57266	-4.24511
	1.57349	-4.24566
	1.57432	-4.24615
	1.57515	-4.24722
	1.57598	-4.24765
	1.57682	-4.24761
	1.57765	-4.24807
	1.57848	-4.24834
	1.57931	-4.24766
	1.58014	-4.24846
	1.58097	-4.24947
	1.5818	-4.25008
	1.58264	-4.25008
	1.58347	-4.25093
	1.5843	-4.2516
	1.58513	-4.25287
	1.58596	-4.25298
	1.58679	-4.25393
	1.58762	-4.25475
	1.58846	-4.25493
	1.58929	-4.25494
	1.59012	-4.2562
	1.59095	-4.25657
	1.59178	-4.25761
	1.59261	-4.25739
	1.59344	-4.25865
	1.59428	-4.25959
	1.59511	-4.26106
	1.59594	-4.26122
	1.59677	-4.26222
	1.5976	-4.26311
	1.59843	-4.26384
	1.59926	-4.26513
	1.6001	-4.26662
	1.60093	-4.26728
	1.60176	-4.26851
	1.60259	-4.2691
	1.60342	-4.26956
	1.60425	-4.27088
	1.60508	-4.27149
	1.60592	-4.27238
	1.60675	-4.27264
	1.60758	-4.27277
	1.60841	-4.27314
	1.60924	-4.27431
	1.61007	-4.27484
	1.6109	-4.27534
	1.61174	-4.27596
	1.61257	-4.27703
	1.6134	-4.27839
	1.61423	-4.27887
	1.61506	-4.28017
	1.61589	-4.28005
	1.61672	-4.2803
	1.61756	-4.28113
	1.61839	-4.28133
	1.61922	-4.2819
	1.62005	-4.28232
	1.62088	-4.28316
	1.62171	-4.2838
	1.62254	-4.28396
	1.62338	-4.28422
	1.62421	-4.28481
	1.62504	-4.28521
	1.62587	-4.28585
	1.6267	-4.28613
	1.62753	-4.28707
	1.62836	-4.28767
	1.6292	-4.28769
	1.63003	-4.28784
	1.63086	-4.28849
	1.63169	-4.28869
	1.63252	-4.2891
	1.63335	-4.28873
	1.63418	-4.28884
	1.63502	-4.28928
	1.63585	-4.28951
	1.63668	-4.2894
	1.63751	-4.28991
	1.63834	-4.28985
	1.63917	-4.29024
	1.64	-4.29112
	1.64084	-4.29134
	1.64167	-4.29196
	1.6425	-4.29288
	1.64333	-4.29295
	1.64416	-4.2935
	1.64499	-4.29357
	1.64582	-4.29358
	1.64666	-4.2942
	1.64749	-4.29487
	1.64832	-4.29605
	1.64915	-4.29736
	1.64998	-4.29878
	1.65081	-4.29872
	1.65164	-4.29847
	1.65248	-4.29874
	1.65331	-4.29908
	1.65414	-4.29946
	1.65497	-4.29987
	1.6558	-4.30018
	1.65663	-4.30058
	1.65746	-4.30105
	1.6583	-4.30143
[truncated: 29,328 more rows]

[truncated: 4 more sheets: Fig S3, Fig S5, Fig S6, Primers]
